# Supplementary material for: TMT-Based Quantitative Proteomics Analysis Reveals Airborne PM2.5-Induced Pulmonary Fibrosis
Source: Int J Environ Res Public Health. 2018 Dec 31;16(1):98. doi: 10.3390/ijerph16010098 (PMC6339163; doi:10.3390/ijerph16010098)
Supplement: Supplementary file 1 [file ijerph-16-00098-s001.zip]

Archive with 11 entries (8 files):
- Supplementary fiels/
- Supplementary fiels/Supplematary table 2.xlsx
- __MACOSX/
- __MACOSX/Supplementary fiels/
- __MACOSX/Supplementary fiels/._Supplematary table 2.xlsx
- Supplementary fiels/.DS_Store
- __MACOSX/Supplementary fiels/._.DS_Store
- Supplementary fiels/supplementary table 3.xlsx
- __MACOSX/Supplementary fiels/._supplementary table 3.xlsx
- Supplementary fiels/Supplementary table 1.docx
- __MACOSX/Supplementary fiels/._Supplementary table 1.docx
