# Supplementary material for: TMT-Based Quantitative Proteomics Analysis Reveals Airborne PM2.5-Induced Pulmonary Fibrosis
Source: Int J Environ Res Public Health. 2018 Dec 31;16(1):98. doi: 10.3390/ijerph16010098 (PMC6339163; doi:10.3390/ijerph16010098)
Supplement: Supplementary file 1 [file ijerph-16-00098-s001.zip › Supplementary fiels/Supplematary table 2.xlsx]

## Sheet: Sheet1
Table S2. 7384 proteins identified and quantified by TMT-based proteomic analysis
Checked	Protein FDR Confidence: Combined	Master	Accession	Description	Exp. q-value: Combined	Sum PEP Score	Coverage [%]	# Peptides	# PSMs	# Unique Peptides	# Protein Groups	# AAs	MW [kDa]	calc. pI	Score Sequest HT: Sequest HT	# Peptides (by Search Engine): Sequest HT	Biological Process	Cellular Component	Molecular Function	Pfam IDs	Entrez Gene ID	Ensembl Gene ID	Chromosome	Gene Symbol	KEGG Pathways	WikiPathways	# Razor Peptides	Abundance Ratio: (WT-PM) / (WT-FA)	Abundance Ratio P-Value: (WT-PM) / (WT-FA)	Abundance Ratio Adj. P-Value: (WT-PM) / (WT-FA)	Abundance Ratio Variability [%]: (WT-PM) / (WT-FA)	Abundance Ratios (by Bio. Rep.): (WT-PM,R1) / (WT-FA,R1)	Abundance Ratios (by Bio. Rep.): (WT-PM,R2) / (WT-FA,R2)	Abundance Ratios (by Bio. Rep.): (WT-PM,R3) / (WT-FA,R3)	Abundances (Grouped): WT-FA	Abundances (Grouped): WT-PM	Abundances (Grouped) CV [%]: WT-FA	Abundances (Grouped) CV [%]: WT-PM	Abundances (by Bio. Rep.): WT-FA,R1	Abundances (by Bio. Rep.): WT-FA,R2	Abundances (by Bio. Rep.): WT-FA,R3	Abundances (by Bio. Rep.): WT-PM,R1	Abundances (by Bio. Rep.): WT-PM,R2	Abundances (by Bio. Rep.): WT-PM,R3	Abundances (Normalized): F1: 127, Control, R1, WT-FA	Abundances (Normalized): F2: 127, Control, R2, WT-FA	Abundances (Normalized): F3: 127, Control, R3, WT-FA	Abundances (Normalized): F1: 129, Sample, R1, WT-PM	Abundances (Normalized): F2: 129, Sample, R2, WT-PM
FALSE	High	Master Protein	A2ASS6	Titin OS=Mus musculus GN=Ttn PE=1 SV=1	0	7593.16	45	1189	4304	28	1	35213	3904.1	6.2	10240	1189	cell organization and biogenesis;metabolic process;regulation of biological process;response to stimulus	chromosome;cytoplasm;nucleus	catalytic activity;metal ion binding;nucleotide binding;protein binding;structural molecule activity	Pf00041, Pf00047, Pf00069, Pf07679, Pf07686, Pf07714, Pf09042, Pf13895, Pf13927	22138	ENSMUSG00000051747.14	2	Ttn		Striated Muscle Contraction	1164	0.592	0.641002	0.995616	24.34	2.14	0.592	0.314	170.3	100.8	39.14	51.77	78.1	171	177.7	167.1	101.2	55.9	117604	257370	341839	251719	152299
FALSE	High	Master Protein	E9Q8K5	Titin OS=Mus musculus GN=Ttn PE=1 SV=1	0	7428.78	46	1162	4228	1	1	33467	3713.7	6.37	10043.1	1162	metabolic process		catalytic activity;nucleotide binding;protein binding	Pf00041, Pf00047, Pf00069, Pf07679, Pf07686, Pf07714, Pf09042, Pf13895, Pf13927		ENSMUSG00000051747.14	2				0	0.653	0.336468	0.995616	24.01	1.18	0.653	0.405	158.2	103.3	21.82	30.71	107.3	158.2	164.2	126.7	103.3	66.5	144.5	475.8	377.9	170.6	310.7
FALSE	High	Master Protein	E9Q616	AHNAK nucleoprotein (desmoyokin) OS=Mus musculus GN=Ahnak PE=1 SV=1	0	3062.35	79	306	2763	306	1	5656	603.9	6.3	5289.5	306	cell organization and biogenesis;regulation of biological process	cytoplasm;cytoskeleton;cytosol;membrane;nucleus	protein binding;RNA binding;structural molecule activity		66395	ENSMUSG00000069833.12	19	Ahnak			0	1.093	0.808735	0.995616	28.76	0.569	1.093	1.305	92.9	95.8	33.91	12.03	136.8	90.3	71.3	77.8	98.7	93	145593	92060.7	87183.3	82789.9	100646
FALSE	High	Master Protein	Q9QXS1	Plectin OS=Mus musculus GN=Plec PE=1 SV=3	0	1689.37	51	231	1132	201	1	4691	533.9	5.96	2632.41	231	cell organization and biogenesis;response to stimulus	cytoplasm;cytoskeleton;cytosol;membrane	protein binding;RNA binding;structural molecule activity	Pf00307, Pf00681, Pf03501, Pf07812, Pf11971	18810	ENSMUSG00000022565.15	15	Plec		EGFR1 Signaling Pathway; Alpha6-Beta4 Integrin Signaling Pathway	31	1.118	0.537638	0.995616	4.31	0.913	1.118	1.151	87	97.3	10.9	1.99	103.4	87	85.3	94.4	97.3	98.1	45859.1	34259.7	32522.4	41875.5	38302.8
FALSE	High	Master Protein	P16546	Spectrin alpha chain, non-erythrocytic 1 OS=Mus musculus GN=Sptan1 PE=1 SV=4	0	1673.7	67	175	1271	3	1	2472	284.4	5.33	3147.65	175	cell organization and biogenesis;regulation of biological process	cytoplasm;cytoskeleton;membrane	metal ion binding;protein binding	Pf00018, Pf00036, Pf00435, Pf07653, Pf08239, Pf08726, Pf12128, Pf13405, Pf13499, Pf14604	20740	ENSMUSG00000057738.13	2	Spna2; Sptan1		FAS pathway and Stress induction of HSP regulation	0	1.095	0.565855	0.995616	32.36	0.856	1.095	1.462	86.5	94.8	17.96	9.52	105	85.9	73.6	89.9	94.1	107.6	1485.7	1915.6	1291.2	1272.3	2098.5
FALSE	High	Master Protein	E9Q447	Spectrin alpha chain, non-erythrocytic 1 OS=Mus musculus GN=Sptan1 PE=1 SV=1	0	1653.2	68	176	1260	4	1	2478	285.2	5.34	3061.99	176	cell organization and biogenesis;regulation of biological process	cytoplasm;cytoskeleton;membrane	metal ion binding;protein binding	Pf00018, Pf00036, Pf00435, Pf07653, Pf08239, Pf08726, Pf12128, Pf13405, Pf13499, Pf14604	20740	ENSMUSG00000057738.13	2	Spna2; Sptan1		FAS pathway and Stress induction of HSP regulation	206	1.04	0.68039	0.995616	28.63	0.839	1.04	1.428	87.6	91.2	24.89	1.32	108.7	87.6	65.3	91.2	91.1	93.3	57304.1	40736.2	32060.5	48100.4	42376.7
FALSE	High	Master Protein	Q02566	Myosin-6 OS=Mus musculus GN=Myh6 PE=1 SV=2	0	1568.65	63	141	1526	46	1	1938	223.4	5.73	3630.78	141	cell organization and biogenesis;cellular component movement;metabolic process;regulation of biological process;response to stimulus	cytoplasm;cytoskeleton;mitochondrion	catalytic activity;motor activity;nucleotide binding;protein binding;structural molecule activity	Pf00038, Pf00063, Pf01576, Pf02736, Pf04111, Pf05483, Pf05557, Pf05622, Pf05911, Pf06160, Pf07888, Pf09726, Pf12128, Pf12718, Pf13514	17888	ENSMUSG00000040752.15	14	Myh6	Hypertrophic cardiomyopathy (HCM); Tight junction; Thyroid hormone signaling pathway; Viral myocarditis; Dilated cardiomyopathy; Adrenergic signaling in cardiomyocytes; Cardiac muscle contraction	Striated Muscle Contraction	131	0.397	0.66035	0.995616	1.74	2.583	0.397	0.367	157.9	87	45.2	68.25	74.2	200	144.1	191.8	79.4	52.9	56803.1	127266	77216	146737	50499.9
FALSE	High	Master Protein	Q5SX40	Myosin-1 OS=Mus musculus GN=Myh1 PE=1 SV=1	0	1466.28	59	133	1260	20	1	1942	223.2	5.76	2769.23	133	metabolic process	cytoplasm	catalytic activity;motor activity;nucleotide binding;protein binding;structural molecule activity	Pf00038, Pf00063, Pf01576, Pf02736, Pf04111, Pf05622, Pf07888, Pf12128	17879	ENSMUSG00000056328.14	11	Myh1	Tight junction	Striated Muscle Contraction	111	0.562	0.308942	0.995616	29.38	1.148	0.562	0.209	177.9	92.4	39.35	45.62	90.5	206.4	200.2	103.9	115.9	41.8	6196.9	72704.2	114498	7117.1	40834.8
FALSE	High	Master Protein	Q8VDD5	Myosin-9 OS=Mus musculus GN=Myh9 PE=1 SV=4	0	1376.95	56	130	1284	104	1	1960	226.2	5.66	2884.81	130	cell differentiation;cell organization and biogenesis;cellular component movement;metabolic process;regulation of biological process;transport	cytoplasm;cytoskeleton;cytosol;extracellular;membrane;nucleus	catalytic activity;motor activity;nucleotide binding;protein binding;RNA binding;transporter activity	Pf00063, Pf01442, Pf01496, Pf01576, Pf01765, Pf02463, Pf02736, Pf03962, Pf04111, Pf04156, Pf05667, Pf05911, Pf06160, Pf06637, Pf07111, Pf07888, Pf08317, Pf09726, Pf09731, Pf10498, Pf11559, Pf11917, Pf12128, Pf13094, Pf13166	17886	ENSMUSG00000022443.16	15	Myh9	Tight junction; Regulation of actin cytoskeleton	Primary Focal Segmental Glomerulosclerosis FSGS	36	1.042	0.312737	0.995616	4.59	1.042	1.01	1.276	88.3	98.4	9.48	6.03	96.6	90.3	79.9	100.6	91.1	102	54166	43947.7	35213.1	56439	44373.3
FALSE	High	Master Protein	Q62261	Spectrin beta chain, non-erythrocytic 1 OS=Mus musculus GN=Sptbn1 PE=1 SV=2	0	1366.38	66	151	1105	137	1	2363	274.1	5.58	2562.54	151	cell organization and biogenesis;metabolic process;regulation of biological process;transport	cytoplasm;cytoskeleton;membrane;nucleus	protein binding;RNA binding;structural molecule activity	Pf00169, Pf00307, Pf00435, Pf11971, Pf12128, Pf15410	20742	ENSMUSG00000020315.18	11	Spnb2; Sptbn1	Tight junction		16	1.127	0.441887	0.995616	28.87	0.908	1.127	1.38	85.9	96.8	13.94	7.69	102.1	85.9	77.8	92.7	96.8	107.4	46971.9	36590.6	36297.9	42639.5	41246.5
FALSE	High	Master Protein	P13542	Myosin-8 OS=Mus musculus GN=Myh8 PE=2 SV=2	0	1365.53	59	129	1222	34	1	1937	222.6	5.83	2776.25	129	cell organization and biogenesis;cellular component movement;metabolic process;regulation of biological process	cytoplasm;cytoskeleton	catalytic activity;motor activity;nucleotide binding;protein binding	Pf00063, Pf01576, Pf02463, Pf02736, Pf04111, Pf05483, Pf05557, Pf05622, Pf05701, Pf06160, Pf07888, Pf09726, Pf10174, Pf10498, Pf12128, Pf12718, Pf13094, Pf13166, Pf13514, Pf15397	17885	ENSMUSG00000055775.16	11	Myh8	Tight junction	Striated Muscle Contraction	39	0.504	0.258227	0.995616	21.66	1.06	0.504	0.214	181.5	87.7	38.91	41.04	94.3	212.3	206.8	99.9	107	44.3	4044.4	49160.1	66256.8	4286.2	24773.5
FALSE	High	Master Protein	Q8BTM8	Filamin-A OS=Mus musculus GN=Flna PE=1 SV=5	0	1330.1	64	135	1055	127	1	2647	281	6.04	2711.26	135	cell organization and biogenesis;cellular component movement;metabolic process;regulation of biological process;response to stimulus;transport	cytoplasm;cytoskeleton;cytosol;membrane;nucleus	protein binding;RNA binding;signal transducer activity	Pf00307, Pf00630	192176	ENSMUSG00000031328.15	X	Flna		MAPK signaling pathway; Focal Adhesion; TNF-alpha NF-kB Signaling Pathway	8	0.93	0.409343	0.995616	15.25	0.819	0.93	1.05	105	97.7	9.35	3.06	113.8	103.9	94.3	93.2	96.7	99.1	44208.9	37658.7	33114.7	36220.2	35019.3
FALSE	High	Master Protein	B1ARU1	Microtubule-actin cross-linking factor 1 OS=Mus musculus GN=Macf1 PE=1 SV=1	0	1238.59	41	206	692	68	1	5895	662.9	5.3	1590.79	206	cell organization and biogenesis;cellular component movement;regulation of biological process;response to stimulus;transport	cytoplasm;cytoskeleton;Golgi;membrane	catalytic activity;metal ion binding;protein binding	Pf00036, Pf00435, Pf00681, Pf02187, Pf02463, Pf03938, Pf13499, Pf13514, Pf13833	11426	ENSMUSG00000028649.17	4	Macf1			138	1.157	0.923055	0.995616	30.9	0.665	1.157	1.398	89.2	103.2	23.75	15.12	120.2	87.3	77.1	79.9	101	107.8	35247.7	22262.5	21134.6	23430.8	25763.7
FALSE	High	Master Protein	Q5SX39	Myosin-4 OS=Mus musculus GN=Myh4 PE=2 SV=1	0	1217.35	54	117	1102	20	1	1939	222.7	5.74	2429.88	117	cell organization and biogenesis;metabolic process;response to stimulus	cytoplasm;cytosol	catalytic activity;motor activity;nucleotide binding;protein binding;RNA binding	Pf00063, Pf00261, Pf01576, Pf02736, Pf04111, Pf05483, Pf05622, Pf08317, Pf09726, Pf12128	17884	ENSMUSG00000057003.12	11	Myh4	Tight junction	Striated Muscle Contraction	4	0.943	0.637199	0.995616	37.08	1.208	0.654	0.943	110.8	119.9	47.99	17.53	87.6	198.8	97.8	105.8	130.1	92.2	524.7	6191.6	7310.9	633.9	4050.8
FALSE	High	Master Protein	P26039	Talin-1 OS=Mus musculus GN=Tln1 PE=1 SV=2	0	1209.05	60	123	929	107	1	2541	269.7	6.18	2400.4	123	cell organization and biogenesis;regulation of biological process;response to stimulus	cell surface;cytoplasm;cytoskeleton;membrane	protein binding;structural molecule activity	Pf00373, Pf01608, Pf02174, Pf08913, Pf09141, Pf09379	21894	ENSMUSG00000028465.16	4	Tln1	Platelet activation; HTLV-I infection; Focal adhesion; Rap1 signaling pathway	Focal Adhesion; Primary Focal Segmental Glomerulosclerosis FSGS; Integrin-mediated Cell Adhesion	15	1.138	0.562844	0.995616	20.77	0.866	1.138	1.297	89.6	101	9.5	12.53	103.5	87.7	88.5	89.6	99.8	114.8	30726.6	25433.4	28702.7	26605.3	28943.2
FALSE	High	Master Protein	G3UW82	MCG140437, isoform CRA_d OS=Mus musculus GN=Myh2 PE=1 SV=1	0	1182.21	53	115	1021	9	1	1942	223.1	5.77	2235.27	115	cell organization and biogenesis;cellular component movement;metabolic process;regulation of biological process;response to stimulus	Golgi	catalytic activity;motor activity;nucleotide binding;protein binding;structural molecule activity	Pf00038, Pf00063, Pf01576, Pf02736, Pf04111, Pf04156, Pf05557, Pf05622, Pf07888, Pf08317, Pf09726, Pf11559, Pf12128, Pf13514	17882	ENSMUSG00000033196.17	11	Myh2	Tight junction		0	0.647			0			0.647	51.5	33.3					154.4			99.8			1047.5
FALSE	High	Master Protein	Q9JHU4	Cytoplasmic dynein 1 heavy chain 1 OS=Mus musculus GN=Dync1h1 PE=1 SV=2	0	1168.48	45	177	756	177	1	4644	531.7	6.42	1712.35	177	cell organization and biogenesis;cellular component movement;metabolic process;regulation of biological process;transport	cytoplasm;cytoskeleton;membrane	catalytic activity;motor activity;nucleotide binding;protein binding;RNA binding	Pf00769, Pf03028, Pf03915, Pf04156, Pf07246, Pf07728, Pf08385, Pf08393, Pf12774, Pf12775, Pf12777, Pf12780, Pf12781, Pf13173, Pf13207, Pf13401	13424	ENSMUSG00000018707.13	12	Dync1h1	Vasopressin-regulated water reabsorption; Phagosome; Salmonella infection		0	1.242	0.32421	0.995616	11.43	0.928	1.338	1.242	93.3	98.2	13.53	14.32	98.8	77	97.9	91.7	103	121.6	28205.4	24951	25472.1	26184.5	33390
FALSE	High	Master Protein	E9PZ16	Basement membrane-specific heparan sulfate proteoglycan core protein OS=Mus musculus GN=Hspg2 PE=1 SV=1	0	1145.95	41	115	940	115	1	4383	469.5	6.47	2303.03	115	cell differentiation;cell organization and biogenesis	extracellular	metal ion binding;protein binding	Pf00008, Pf00047, Pf00052, Pf00053, Pf00054, Pf00057, Pf02210, Pf07679, Pf07686, Pf12785, Pf13385, Pf13895, Pf13927	15530	ENSMUSG00000028763.17	4	Hspg2	Hepatitis B; Proteoglycans in cancer; ECM-receptor interaction		0	1.171	0.159683	0.995616	17.32	1.326	1.034	1.171	89.7	105	3.3	9.16	86.1	91.9	89.7	114.2	95	105	20914.2	24090.5	22792.5	27742.5	24905
FALSE	High	Master Protein	E9QPE7	Myosin-11 OS=Mus musculus GN=Myh11 PE=1 SV=1	0	1111.53	52	120	893	3	1	1938	223.2	5.5	2088.21	120	cell differentiation;cell organization and biogenesis;metabolic process;transport	cytoplasm;extracellular	catalytic activity;motor activity;nucleotide binding;protein binding;structural molecule activity	Pf00038, Pf00063, Pf01442, Pf01576, Pf02463, Pf02736, Pf04111, Pf04156, Pf07111, Pf07888, Pf09726, Pf09731, Pf10079, Pf12128, Pf12252, Pf13166	17880	ENSMUSG00000018830.8	16	Myh11			0	0.882	0.428092	0.995616	12.32	1.088	0.788	0.882	108.3	95.6	7.26	9.3	99.2	114.7	107.6	107.9	90.4	94.9	977.6	884.4	1044.7	1063.5	696.9
FALSE	High	Master Protein	O08638	Myosin-11 OS=Mus musculus GN=Myh11 PE=1 SV=1	0	1082.5	51	121	867	5	1	1972	226.9	5.45	1981.2	121	cell differentiation;cell organization and biogenesis;metabolic process;transport	cytoplasm;extracellular	catalytic activity;motor activity;nucleotide binding;protein binding;structural molecule activity	Pf00038, Pf00063, Pf01442, Pf01576, Pf02463, Pf02736, Pf04111, Pf04156, Pf07111, Pf07888, Pf09726, Pf09731, Pf10079, Pf12128, Pf12252, Pf13166	17880		16	Myh11			121	0.758	0.300047	0.995616	13.77	1.082	0.635	0.758	109.9	89.7	15.18	19.22	102.4	132.3	102.9	110.9	84	78	30821.6	36779.6	31322.1	33362.8	23367.7
FALSE	High	Master Protein	F6Q750	Microtubule-actin cross-linking factor 1 (Fragment) OS=Mus musculus GN=Macf1 PE=1 SV=1	0	1051.89	45	171	604	1	1	4429	503.9	5.36	1395.18	171	cell organization and biogenesis;cellular component movement;regulation of biological process;response to stimulus;transport	cytoplasm;cytoskeleton;Golgi;membrane	catalytic activity;metal ion binding;protein binding	Pf00036, Pf00435, Pf02187, Pf02463, Pf13499, Pf13833	11426	ENSMUSG00000028649.17	4	Macf1			33	1.067	0.856589	0.995616	37.31	0.773	1.067	1.336	93.7	100	11.7	15.74	108.2	93.7	86.1	83.7	100	115	5518.7	4064.9	3209.6	4267.6	4338.2
FALSE	High	Master Protein	Q91Z83	Myosin-7 OS=Mus musculus GN=Myh7 PE=2 SV=1	0	1037.04	44	94	1013	3	1	1935	222.7	5.76	2382.52	94	cell organization and biogenesis;cellular component movement;metabolic process;regulation of biological process;response to stimulus	cytoplasm;cytoskeleton	catalytic activity;motor activity;nucleotide binding;protein binding;structural molecule activity	Pf00038, Pf00063, Pf01576, Pf02736, Pf04111, Pf04156, Pf05483, Pf05622, Pf06160, Pf07888, Pf09726, Pf12128, Pf13514, Pf13851	140781	ENSMUSG00000053093.15	14	Myh7	Adrenergic signaling in cardiomyocytes; Cardiac muscle contraction; Hypertrophic cardiomyopathy (HCM); Tight junction; cGMP-PKG signaling pathway; Viral myocarditis; Dilated cardiomyopathy	Regulation of Cardiac Hypertrophy by miR-208; Striated Muscle Contraction	0	1.094			28.53	1.325		0.904	70.5	77.1	56.07	77.03	139.2		60.2	184.4		54.4	86.7		103.3	114.9
FALSE	High	Master Protein	Q6URW6	Myosin-14 OS=Mus musculus GN=Myh14 PE=1 SV=1	0	961.966	51	106	736	93	1	2000	228.4	5.55	1899.19	106	cell organization and biogenesis;cellular component movement;regulation of biological process;response to stimulus	cytoplasm;membrane	catalytic activity;motor activity;nucleotide binding;protein binding	Pf00063, Pf01576, Pf09726	71960	ENSMUSG00000030739.18	7	Myh14	Regulation of actin cytoskeleton; Tight junction		0	1.12	0.456689	0.995616	28.56	0.904	1.12	1.387	82.8	93.8	18.79	3.94	104	83	72.1	94	93	100	25777.5	18358.7	17785.1	23303	20556.2
FALSE	High	Master Protein	Q61554	Fibrillin-1 OS=Mus musculus GN=Fbn1 PE=1 SV=2	0	956.126	43	95	844	92	1	2873	312.1	4.92	1914.79	95	metabolic process;regulation of biological process;response to stimulus	cell surface;extracellular;membrane	metal ion binding;protein binding;structural molecule activity	Pf00683, Pf06247, Pf07645, Pf12662, Pf12947, Pf14670	14118	ENSMUSG00000027204.13	2	Fbn1			4	0.792	0.682622	0.995616	11.89	1.362	0.691	0.792	104.1	91.9	19.25	22.56	87.2	126.1	98.6	118.7	87.1	78.1	28097.1	38377.7	30849.7	38270.9	26504.2
FALSE	High	Master Protein	Q3UH59	Myosin-10 OS=Mus musculus GN=Myh10 PE=1 SV=1	0	948.671	49	115	716	87	1	2013	233.3	5.57	1589.07	115	cell organization and biogenesis;cell proliferation;cellular component movement;metabolic process;regulation of biological process;transport	cytoplasm;extracellular;membrane;nucleus	catalytic activity;motor activity;nucleotide binding;protein binding;transporter activity	Pf00063, Pf00769, Pf01442, Pf01496, Pf01576, Pf02736, Pf02841, Pf04012, Pf04111, Pf05622, Pf05667, Pf05911, Pf06637, Pf07888, Pf09726, Pf09731, Pf12128, Pf13094, Pf13514	77579	ENSMUSG00000020900.15	11	Myh10	Regulation of actin cytoskeleton; Tight junction	Regulation of Actin Cytoskeleton	2	1.184	0.300751	0.995616	27.47	0.965	1.184	1.559	77.3	93.6	20.89	4.56	97.5	77.7	64.4	94.1	92	100.4	23658.3	18305.8	13701.4	22823.6	21675.7
FALSE	High	Master Protein	E9Q1W3	Nebulin OS=Mus musculus GN=Neb PE=1 SV=1	0	894.458	39	191	388	111	1	7152	828.1	9.07	788.05	191	cell organization and biogenesis;regulation of biological process		protein binding	Pf00880, Pf14604	17996	ENSMUSG00000026950.17	2	Neb		Striated Muscle Contraction	72	0.771	0.431109	0.995616	54.93	1.26	0.771	0.29	148.2	105.8	34.74	37.87	89.8	158.5	188.5	113.2	122.2	54.7	658.6	19017.8	58724.7	829.8	14661.2
FALSE	High	Master Protein	P08032	Spectrin alpha chain, erythrocytic 1 OS=Mus musculus GN=Spta1 PE=1 SV=3	0	847.555	60	119	506	117	1	2415	279.7	5.03	1255.76	119	cell organization and biogenesis;metabolic process;regulation of biological process	cytoplasm;cytoskeleton;membrane	metal ion binding;protein binding	Pf00018, Pf00435, Pf07653, Pf08726, Pf14604	20739	ENSMUSG00000026532.7	1	Spna1; Spta1	Apoptosis		1	1.13	0.427189	0.995616	17.4	1.13	0.921	1.263	92.9	102.3	9.58	7.93	94.9	100.1	82.8	107.2	92.2	104.6	18312	19409.6	16333.4	20698.2	17881.1
FALSE	High	Master Protein	P07724	Serum albumin OS=Mus musculus GN=Alb PE=1 SV=3	0	804.714	85	59	1944	54	1	608	68.6	6.07	4207.48	59	cell communication;regulation of biological process;response to stimulus;transport	cytoplasm;endoplasmic reticulum;extracellular;Golgi;nucleus	DNA binding;metal ion binding;protein binding	Pf00273	11657	ENSMUSG00000029368.10	5	Alb	Thyroid hormone synthesis		6	0.992	0.460893	0.995616	5.32	1.028	0.736	0.992	109.1	89.7	19.95	13.67	81.6	122.3	109.5	83.8	90	108.6	49684.3	102061	95742.5	51067.1	75095.2
FALSE	High	Master Protein	Q9JKF1	Ras GTPase-activating-like protein IQGAP1 OS=Mus musculus GN=Iqgap1 PE=1 SV=2	0	761.64	56	76	500	73	1	1657	188.6	6.48	1284.76	76	cell growth;regulation of biological process;response to stimulus	cytoplasm;cytoskeleton;membrane;nucleus	enzyme regulator activity;protein binding	Pf00307, Pf00616, Pf03836, Pf11016	29875	ENSMUSG00000030536.10	7	Iqgap1	Regulation of actin cytoskeleton; Proteoglycans in cancer; Adherens junction	Regulation of Actin Cytoskeleton; G13 Signaling Pathway	4	1.248	0.502541	0.995616	0.44	0.864	1.248	1.251	93.1	103.7	10.32	13.7	102.5	83.3	93.3	88.5	103.9	116.7	16096	15242	20383.8	13905.8	19017.7
FALSE	High	Master Protein	E9Q6R7	Utrophin OS=Mus musculus GN=Utrn PE=1 SV=1	0	754.444	37	110	467	109	1	3430	392.5	5.33	1056.53	110	cell organization and biogenesis;regulation of biological process;response to stimulus	cytoplasm;cytoskeleton;membrane	metal ion binding;protein binding	Pf00307, Pf00397, Pf00435, Pf00569, Pf09068, Pf09069, Pf11971	22288	ENSMUSG00000019820.10	10	Utrn		Primary Focal Segmental Glomerulosclerosis FSGS	1	1.097	0.658354	0.995616	30.12	0.844	1.097	1.32	89.2	97.9	13.76	10.85	107	86.4	83.8	90.3	94.8	110.7	18760.1	17357.1	13925.8	15826.8	19042.8
FALSE	High	Master Protein	Q80X90	Filamin-B OS=Mus musculus GN=Flnb PE=1 SV=3	0	743.11	51	100	460	90	1	2602	277.7	5.71	1096.06	100	cell differentiation;cell organization and biogenesis	cytoplasm;cytoskeleton;cytosol;membrane;nucleus	protein binding;RNA binding	Pf00307, Pf00630	286940	ENSMUSG00000025278.8	14	Flnb	Proteoglycans in cancer; MAPK signaling pathway; Salmonella infection; Focal adhesion		4	1.041	0.944133	0.995616	22.26	0.824	1.041	1.197	94.5	98.4	11.58	7.52	105.6	94.6	83.7	87	98.5	100.2	16901.5	14532.6	15341.7	13922	15125.4
FALSE	High	Master Protein	Q5SXR6	Clathrin heavy chain OS=Mus musculus GN=Cltc PE=1 SV=1	0	729.344	49	69	509	69	1	1679	191.9	5.69	1317.72	69	cell differentiation;cell division;cell organization and biogenesis;metabolic process;regulation of biological process;transport	cytoplasm;cytoskeleton;endosome;membrane;mitochondrion;vacuole	protein binding;RNA binding;structural molecule activity	Pf00637, Pf01394, Pf04053, Pf09268, Pf13838	67300	ENSMUSG00000047126.17	11	Cltc		Kit Receptor Signaling Pathway; IL-7 Signaling Pathway	0	1.213	0.184604	0.995616	10.28	1.004	1.213	1.297	92.6	100.3	7.32	12.26	96.9	84.1	94.1	97.3	102	122	19607.2	16138	18509.8	19692.9	19569.8
FALSE	High	Master Protein	E9PWQ3	Collagen, type VI, alpha 3 OS=Mus musculus GN=Col6a3 PE=1 SV=2	0	706.86	38	98	511	14	1	3284	353.7	6.93	1226.35	98	regulation of biological process	membrane	enzyme regulator activity;protein binding	Pf00014, Pf00041, Pf00092, Pf01391, Pf13519, Pf13768		ENSMUSG00000048126.16	1				88	0.869	0.943921	0.995616	10.99	1.405	0.869	0.784	106.6	97.9	20.76	11.36	80.8	105.5	123.6	113.6	91.7	96.9	15001.5	18679.5	23391.5	21083.7	16239.5
FALSE	High	Master Protein	Q61789	Laminin subunit alpha-3 OS=Mus musculus GN=Lama3 PE=1 SV=4	0	704.144	38	99	467	98	1	3330	366	6.65	1086.81	99	cell differentiation;cell organization and biogenesis;regulation of biological process;transport	cytoskeleton;extracellular	catalytic activity;motor activity;protein binding	Pf00052, Pf00053, Pf00054, Pf00055, Pf01576, Pf02210, Pf05557, Pf06008, Pf06009, Pf06160, Pf07926, Pf09731, Pf10174, Pf12128, Pf13385, Pf13514	16774	ENSMUSG00000024421.16	18	Lama3	Small cell lung cancer; PI3K-Akt signaling pathway; Toxoplasmosis; Pathways in cancer; Metabolic pathways; Focal adhesion; Amoebiasis; ECM-receptor interaction	Focal Adhesion-PI3K-Akt-mTOR-signaling pathway; Alpha6-Beta4 Integrin Signaling Pathway; Focal Adhesion	1	1.264	0.0304038	0.995616	6.2	1.317	1.155	1.264	83.5	110	5.89	9.79	83.5	83	92	110	95.8	116.3	16067.3	13835.2	14938.6	21157.2	15973
FALSE	High	Master Protein	Q3UGX2	Spectrin beta chain OS=Mus musculus GN=Sptb PE=1 SV=1	0	671.531	48	95	431	89	1	2329	267.9	5.49	981.85	95	cell organization and biogenesis;metabolic process;regulation of biological process	cell surface;cytoplasm;cytoskeleton;cytosol;Golgi;membrane	protein binding;structural molecule activity	Pf00169, Pf00307, Pf00435, Pf11971, Pf13514, Pf15410	20741	ENSMUSG00000021061.15	12	Spnb1; Sptb			0	1.145	0.339619	0.995616	2.66	1.165	0.953	1.145	93.5	104.8	4.1	7.31	93.9	99.5	92	109.5	94.8	105.3	13674.8	16151.7	14519.6	15935.1	15391.3
FALSE	High	Master Protein	Q61001	Laminin subunit alpha-5 OS=Mus musculus GN=Lama5 PE=1 SV=4	0	669.577	31	75	476	74	1	3718	403.8	6.73	1250.23	75	cell organization and biogenesis;cellular component movement;regulation of biological process;response to stimulus;transport	cytoplasm;extracellular;membrane;nucleus	catalytic activity;motor activity;protein binding	Pf00052, Pf00053, Pf00054, Pf00055, Pf00529, Pf00769, Pf01576, Pf02210, Pf03302, Pf04156, Pf06008, Pf06009, Pf06188, Pf12718, Pf12795, Pf13514, Pf13779	16776	ENSMUSG00000015647.9	2	Lama5	Pathways in cancer; Focal adhesion; Amoebiasis; Metabolic pathways; ECM-receptor interaction; Small cell lung cancer; Toxoplasmosis; PI3K-Akt signaling pathway	Alpha6-Beta4 Integrin Signaling Pathway; Focal Adhesion; Focal Adhesion-PI3K-Akt-mTOR-signaling pathway; Inflammatory Response Pathway; Primary Focal Segmental Glomerulosclerosis FSGS	0	1.264	0.116436	0.995616	13.28	1.377	1.061	1.264	88.6	108.9	7.29	10.16	80.9	90.6	93	111.4	96.2	117.6	13073.6	12477.2	11650.6	18002.3	13241.2
FALSE	High	Master Protein	P19096	Fatty acid synthase OS=Mus musculus GN=Fasn PE=1 SV=2	0	667.355	44	82	519	82	1	2504	272.3	6.58	1246.78	82	cell differentiation;metabolic process;response to stimulus	cytoplasm;cytosol;Golgi;membrane;mitochondrion	catalytic activity;nucleotide binding;protein binding;RNA binding	Pf00106, Pf00107, Pf00109, Pf00550, Pf00698, Pf00975, Pf02801, Pf08241, Pf08242, Pf08659, Pf12847, Pf13489, Pf13602, Pf13847, Pf14765	14104	ENSMUSG00000025153.9	11	Fasn	Fatty acid biosynthesis; Metabolic pathways; Fatty acid metabolism; AMPK signaling pathway; Insulin signaling pathway	Dysregulated miRNA Targeting in Insulin/PI3K-AKT Signaling; Fatty Acid Biosynthesis	0	0.958	0.673952	0.995616	0.1	1.231	0.958	0.958	104.8	106.8	12.96	3.76	88.2	106.5	114.2	108.6	102.1	109.4	15821.1	20340.8	20136.9	19476.4	19496
FALSE	High	Master Protein	F8VQJ3	Laminin subunit gamma-1 OS=Mus musculus GN=Lamc1 PE=1 SV=1	0	642.67	50	75	490	74	1	1607	177.1	5.19	1160.08	75	cell organization and biogenesis;cellular component movement;regulation of biological process	cytoskeleton;extracellular	catalytic activity;motor activity;protein binding;structural molecule activity	Pf00052, Pf00053, Pf00055, Pf00261, Pf01576, Pf04012, Pf05262, Pf05483, Pf05557, Pf05701, Pf06008, Pf06160, Pf08317, Pf10174, Pf12795, Pf13514, Pf13868, Pf13949	226519	ENSMUSG00000026478.14	1	Lamc1	Prion diseases; Toxoplasmosis; ECM-receptor interaction; Small cell lung cancer; Focal adhesion; Amoebiasis; PI3K-Akt signaling pathway; Pathways in cancer	Alpha6-Beta4 Integrin Signaling Pathway; Focal Adhesion; Focal Adhesion-PI3K-Akt-mTOR-signaling pathway; Inflammatory Response Pathway	1	1.181	0.484538	0.995616	20.79	1.347	0.873	1.181	89.4	105.6	11.29	11.59	85.8	104.9	87.9	115.6	91.6	103.8	17442.6	20701.3	16023.7	23490.8	18064.4
FALSE	High	Master Protein	Q69ZN7	Myoferlin OS=Mus musculus GN=Myof PE=1 SV=2	0	634.953	55	92	391	90	1	2048	233.2	6.16	892.25	92	cell organization and biogenesis;regulation of biological process;response to stimulus	membrane;nucleus	protein binding	Pf00168, Pf08150, Pf08151, Pf08165	226101	ENSMUSG00000048612.15	19	Myof			3	1.078	0.353088	0.995616	15.21	0.968	1.078	1.237	94.2	96.4	5.54	11.34	99	88.6	93.6	95.8	95.5	115.8	19705.2	14431.4	13732.6	19071.3	15563.8
FALSE	High	Master Protein	Q64727	Vinculin OS=Mus musculus GN=Vcl PE=1 SV=4	0	629.975	65	70	624	70	1	1066	116.6	6	1418.15	70	cell growth;cell organization and biogenesis;regulation of biological process	cytoplasm;cytoskeleton;membrane	protein binding;structural molecule activity	Pf01044	22330	ENSMUSG00000021823.9	14	Vcl	Bacterial invasion of epithelial cells; Leukocyte transendothelial migration; Adherens junction; Regulation of actin cytoskeleton; Amoebiasis; Focal adhesion	IL-3 Signaling Pathway; Integrin-mediated Cell Adhesion; Regulation of Actin Cytoskeleton; Focal Adhesion; Primary Focal Segmental Glomerulosclerosis FSGS	0	1.006	0.599045	0.995616	9.96	0.938	1.006	1.235	95	96.1	6.63	8.58	101.3	94	88.8	95	94.6	109.6	20228.3	17918.5	20836.9	18980.4	18023.8
FALSE	High	Master Protein	Q8VHX6	Filamin-C OS=Mus musculus GN=Flnc PE=1 SV=3	0	622.244	44	98	348	86	1	2726	290.9	5.95	776.66	98		cytoplasm;cytoskeleton;cytosol;membrane	protein binding	Pf00307, Pf00630	68794	ENSMUSG00000068699.12	6	Flnc	Focal adhesion; Proteoglycans in cancer; Salmonella infection; MAPK signaling pathway		0	0.663	0.389322	0.995616	24.83	1.265	0.663	0.41	150.2	99.6	22.96	32.04	101.8	152	160.4	128.7	100.8	65.8	7922.2	15645.2	21910.2	10020.1	10370.3
FALSE	High	Master Protein	A0A087WS16	Collagen, type VI, alpha 3 OS=Mus musculus GN=Col6a3 PE=1 SV=1	0	621.808	39	86	471	2	1	2677	288.5	8.53	1118	86	regulation of biological process	membrane	enzyme regulator activity;protein binding	Pf00014, Pf00041, Pf00092, Pf01391, Pf13519, Pf13768		ENSMUSG00000048126.16	1				0	2.017	0.364413	0.995616	7.58	2.121	0.756	2.017	59.3	105.7	44.38	19.06	54.7	104.4	48.3	116.1	78.9	97.5	47.1	292.3	160.6	99.8	220.9
FALSE	High	Master Protein	A0A087WR50	Fibronectin OS=Mus musculus GN=Fn1 PE=1 SV=1	0	614.76	48	76	377	3	1	2386	262.7	5.82	1010.78	76	cell differentiation;cell organization and biogenesis;cellular component movement;defense response;metabolic process;regulation of biological process;response to stimulus	extracellular;membrane	enzyme regulator activity;metal ion binding;protein binding	Pf00039, Pf00040, Pf00041	14268	ENSMUSG00000026193.15	1	Fn1		Inflammatory Response Pathway; Regulation of Actin Cytoskeleton; Focal Adhesion; Focal Adhesion-PI3K-Akt-mTOR-signaling pathway	82	1.085	0.326809	0.995616	14.18	1.339	0.981	1.085	96.8	105	9.02	6.82	85.6	102.5	96.2	114.6	100.5	104.4	12672	14654.8	15366.3	16970	14376.2
FALSE	High	Master Protein	A0A087WSN6	Fibronectin OS=Mus musculus GN=Fn1 PE=1 SV=1	0	600.099	50	74	366	1	1	2296	252.9	6.07	974.09	74	cell differentiation;cell organization and biogenesis;cellular component movement;defense response;metabolic process;regulation of biological process;response to stimulus	extracellular;membrane	enzyme regulator activity;metal ion binding;protein binding	Pf00039, Pf00040, Pf00041	14268	ENSMUSG00000026193.15	1	Fn1		Focal Adhesion-PI3K-Akt-mTOR-signaling pathway; Inflammatory Response Pathway; Regulation of Actin Cytoskeleton; Focal Adhesion	0	0.965			11.62		0.887	1.049	104.9	101.2	10.94	0.93		169.8	145.4		150.6	152.6		91.5	89.8		81.2
FALSE	High	Master Protein	P01027	Complement C3 OS=Mus musculus GN=C3 PE=1 SV=3	0	568.901	51	72	383	72	1	1663	186.4	6.73	880.74	72	coagulation;defense response;metabolic process;regulation of biological process;response to stimulus	extracellular	enzyme regulator activity;protein binding	Pf00207, Pf01759, Pf01821, Pf01835, Pf07677, Pf07678, Pf07703, Pf10569, Pf11974	12266	ENSMUSG00000024164.15	17	C3	Systemic lupus erythematosus; Tuberculosis; Viral carcinogenesis; Pertussis; Chagas disease (American trypanosomiasis); Phagosome; Staphylococcus aureus infection; Leishmaniasis; Herpes simplex infection; Legionellosis; Complement and coagulation cascades	Complement Activation, Classical Pathway; Complement and Coagulation Cascades; TYROBP Causal Network	0	1.305	0.439363	0.995616	1.41	0.866	1.305	1.318	98	120.9	6.23	23.77	99.3	93.9	106.3	85.9	122.6	140.1	12114.4	15927.4	13795.4	10486.5	20787.3
FALSE	High	Master Protein	Q61292	Laminin subunit beta-2 OS=Mus musculus GN=Lamb2 PE=1 SV=2	0	556.504	49	73	408	73	1	1799	196.5	6.67	999.87	73	cell differentiation;cell growth;cell organization and biogenesis;cellular component movement;metabolic process;regulation of biological process;transport	cytoplasm;extracellular	protein binding	Pf00053, Pf00055, Pf00769, Pf01442, Pf04012, Pf06008, Pf07111, Pf11740, Pf12128, Pf13514, Pf14662, Pf15558	16779	ENSMUSG00000052911.9	9	Lamb2	Pathways in cancer; Amoebiasis; Toxoplasmosis; ECM-receptor interaction; Small cell lung cancer; Focal adhesion; PI3K-Akt signaling pathway	Focal Adhesion-PI3K-Akt-mTOR-signaling pathway; Inflammatory Response Pathway; Primary Focal Segmental Glomerulosclerosis FSGS; Alpha6-Beta4 Integrin Signaling Pathway; Focal Adhesion	0	1.186	0.399876	0.995616	22.81	1.369	0.906	1.186	92.5	109.8	10.64	10.42	83.7	103.7	93.6	114.6	93.9	111.1	10040.5	13843.9	8131.5	13744.8	12535.8
FALSE	High	Master Protein	P57780	Alpha-actinin-4 OS=Mus musculus GN=Actn4 PE=1 SV=1	0	526.206	68	55	506	36	1	912	104.9	5.41	1117.87	55	cell organization and biogenesis;cellular component movement;regulation of biological process;response to stimulus;transport	cytoplasm;cytoskeleton;cytosol;nucleus	DNA binding;metal ion binding;protein binding;RNA binding	Pf00307, Pf00435, Pf08726, Pf11971, Pf13499	60595	ENSMUSG00000054808.15	7	Actn4	Systemic lupus erythematosus; Focal adhesion; Leukocyte transendothelial migration; Viral carcinogenesis; Tight junction; Arrhythmogenic right ventricular cardiomyopathy (ARVC); Amoebiasis; Adherens junction; Regulation of actin cytoskeleton	Striated Muscle Contraction	22	1.026	0.308712	0.995616	4.79	1.026	0.993	1.061	96.5	98	0.62	3.53	95.8	96.7	96.9	98.3	96	102.9	16565.2	18239.3	15041.7	16996.4	18109.7
FALSE	High	Master Protein	O55143	Sarcoplasmic/endoplasmic reticulum calcium ATPase 2 OS=Mus musculus GN=Atp2a2 PE=1 SV=2	0	521.956	46	49	433	30	1	1044	114.8	5.34	965.37	49	cell organization and biogenesis;cellular homeostasis;regulation of biological process;response to stimulus;transport	cytoplasm;endoplasmic reticulum;membrane	catalytic activity;metal ion binding;nucleotide binding;protein binding;transporter activity	Pf00122, Pf00689, Pf00690, Pf00702, Pf08282, Pf12710, Pf13246	11938	ENSMUSG00000029467.15	5	Atp2a2	Adrenergic signaling in cardiomyocytes; cGMP-PKG signaling pathway; Pancreatic secretion; Cardiac muscle contraction; Dilated cardiomyopathy; Calcium signaling pathway; Thyroid hormone signaling pathway; Arrhythmogenic right ventricular cardiomyopathy (ARVC); cAMP signaling pathway; Hypertrophic cardiomyopathy (HCM); Alzheimer's disease	Calcium Regulation in the Cardiac Cell; Alzheimers Disease; Myometrial Relaxation and Contraction Pathways	26	0.621	0.905588	0.995616	3.41	2.306	0.621	0.583	147.9	93.3	34.23	41.26	74.9	149.4	147	172.7	92.7	85.8	12407.5	21294.5	16934.3	28616.4	13213.2
FALSE	High	Master Protein	M0QWP1	Agrin OS=Mus musculus GN=Agrn PE=1 SV=1	0	516.44	39	52	340	52	1	2034	216.5	6.15	980.25	52	cell communication;cell differentiation;cell organization and biogenesis;development;metabolic process;regulation of biological process;response to stimulus;transport	cell surface;cytosol;membrane	enzyme regulator activity;metal ion binding;protein binding;transporter activity	Pf00008, Pf00050, Pf00053, Pf00054, Pf01390, Pf02210, Pf03137, Pf03146, Pf07648	11603	ENSMUSG00000041936.18	4	Agrn	ECM-receptor interaction	Primary Focal Segmental Glomerulosclerosis FSGS	0	1.109	0.0910464	0.995616	1.96	1.095	1.109	1.267	88.5	98.3	9.82	2.96	93.8	87.9	77.1	102.7	97.5	97.6	12405.9	9946.2	7735.1	13581.7	11034.7
FALSE	High	Master Protein	A0A0R4J0I9	Low density lipoprotein receptor-related protein 1 OS=Mus musculus GN=Lrp1 PE=1 SV=1	0	513.445	27	91	307	90	1	4545	504.4	5.36	710.36	91	cell proliferation;development;metabolic process;regulation of biological process;response to stimulus;transport	cytoplasm;cytosol;endosome;membrane;nucleus	metal ion binding;protein binding;receptor activity;RNA binding	Pf00057, Pf00058, Pf07645, Pf12662, Pf14670	16971	ENSMUSG00000040249.15	10	Lrp1	Malaria; Alzheimer's disease	Wnt Signaling Pathway NetPath; Alzheimers Disease; Statin Pathway	1	0.984	0.650243	0.995616	5.7	0.984	0.944	1.222	96.2	96.7	9.28	5.2	99.8	97.6	83.7	98.1	92.2	102.3	10529.3	11092.5	9490.8	10356.3	10476.5
FALSE	High	Master Protein	G5E898	Periplakin OS=Mus musculus GN=Ppl PE=1 SV=1	0	496.536	50	84	322	84	1	1754	203.7	5.48	671.36	84	metabolic process	cytoplasm;cytoskeleton;membrane;mitochondrion;nucleus	protein binding	Pf00681, Pf04111, Pf04156	19041	ENSMUSG00000039457.3	16	Ppl			0	1.028	0.549216	0.995616	0.71	0.751	1.033	1.028	98.8	93	15.39	6.15	118.6	96.6	88.5	89.1	99.8	91	13764	10627.9	11624.6	10337.5	10979.3
FALSE	High	Master Protein	P13541	Myosin-3 OS=Mus musculus GN=Myh3 PE=2 SV=2	0	493.474	23	56	517	1	1	1940	223.7	5.81	1019.14	56	cell organization and biogenesis;metabolic process;regulation of biological process;transport	cytoplasm;cytoskeleton;Golgi	catalytic activity;motor activity;nucleotide binding;protein binding;structural molecule activity;transporter activity	Pf00038, Pf00063, Pf00261, Pf01496, Pf01576, Pf02463, Pf02736, Pf04012, Pf04111, Pf05557, Pf05622, Pf05667, Pf05701, Pf06160, Pf07888, Pf08317, Pf09726, Pf10174, Pf12128, Pf12718, Pf13514, Pf15070	17883	ENSMUSG00000020908.14	11	Myh3	Tight junction	Striated Muscle Contraction	0	0.64			59.84	1.324	0.64	0.01	173.9	90.6	58.39	28.84	78	243.9	324.9	103.2	156.1		80.9	127.8	78.8	107.2	81.8
FALSE	High	Master Protein	E9Q035	Uncharacterized protein OS=Mus musculus GN=Gm20425 PE=4 SV=1	0	481.62	53	57	515	11	1	978	107.7	7.77	1092.62	57	cell organization and biogenesis;regulation of biological process;response to stimulus;transport	extracellular;membrane	nucleotide binding	Pf00009, Pf00025, Pf00405, Pf01926, Pf09439, Pf12974		ENSMUSG00000090639.1	9				60	1.081	0.932442	0.995616	6.3	0.842	1.081	1.127	94.3	102	1.27	16.18	95.1	97	97.4	80.2	104.9	109.8	17614.9	20046	19533.4	14839.8	21671.6
FALSE	High	Master Protein	E9QPU1	von Willebrand factor OS=Mus musculus GN=Vwf PE=1 SV=2	0	476.453	39	81	263	81	1	2813	309	5.5	669.91	81	cell organization and biogenesis;coagulation	cytoplasm;endoplasmic reticulum;extracellular	protein binding	Pf00092, Pf00093, Pf00094, Pf01826, Pf08742	22371	ENSMUSG00000001930.17	6	Vwf	Complement and coagulation cascades; PI3K-Akt signaling pathway; Focal adhesion; ECM-receptor interaction; Platelet activation	Focal Adhesion-PI3K-Akt-mTOR-signaling pathway; Complement and Coagulation Cascades; Blood Clotting Cascade; Focal Adhesion	0	1.173	0.538915	0.995616	3.65	1.202	0.883	1.173	95.7	97.1	12.57	10.62	80.3	103.3	95.2	96.5	91.2	111.6	9304.1	8686.6	8017.7	11180.9	7667.4
FALSE	High	Master Protein	P10493	Nidogen-1 OS=Mus musculus GN=Nid1 PE=1 SV=2	0	470.766	54	47	351	46	1	1245	136.5	5.44	905.29	47	cell organization and biogenesis;regulation of biological process	cell surface;extracellular;membrane	metal ion binding;protein binding	Pf00008, Pf00058, Pf00086, Pf06119, Pf06247, Pf07474, Pf07645, Pf12662, Pf12947, Pf14670	18073	ENSMUSG00000005397.7	13	Nid1			1	1.117	0.303193	0.995616	0.99	1.124	0.971	1.117	94	92.2	7.61	8.06	93.8	94.7	82.4	105.4	91.9	92	11902.6	8725.6	8559.7	13378.7	8468.6
FALSE	High	Master Protein	Q7TPR4	Alpha-actinin-1 OS=Mus musculus GN=Actn1 PE=1 SV=1	0	469.796	63	48	470	3	1	892	103	5.38	1117.01	48	cell differentiation;cell organization and biogenesis;regulation of biological process	cytoplasm;cytoskeleton;membrane;nucleus	metal ion binding;protein binding;RNA binding	Pf00036, Pf00307, Pf00435, Pf08726, Pf11971, Pf13405, Pf13499	109711	ENSMUSG00000015143.15	12	Actn1	Systemic lupus erythematosus; Arrhythmogenic right ventricular cardiomyopathy (ARVC); Adherens junction; Leukocyte transendothelial migration; Amoebiasis; Tight junction; Focal adhesion; Regulation of actin cytoskeleton; Viral carcinogenesis	Focal Adhesion; Regulation of Actin Cytoskeleton	39	0.985	0.620529	0.995616	3.86	0.959	0.985	1.194	98.7	98.4	5.14	7.31	101.7	97.7	91.8	97.5	96.2	109.6	12249.6	12271.3	11289.7	11743	12088.5
FALSE	High	Master Protein	Q61838	Pregnancy zone protein OS=Mus musculus GN=Pzp PE=1 SV=3	0	468.937	44	53	321	53	1	1495	165.7	6.68	803.77	53	regulation of biological process	extracellular	enzyme regulator activity;protein binding	Pf00207, Pf01835, Pf07677, Pf07678, Pf07703, Pf10569, Pf11974, Pf13249	11287	ENSMUSG00000030359.14	6	Pzp			0	0.981	0.521015	0.995616	9.58	0.828	0.981	1.047	99.7	97.8	13.38	24.49	85.9	99.7	112.5	71.1	97.8	117.8	8604.7	12661.1	15008.4	7124.7	12421.9
FALSE	High	Master Protein	Q14BI5	Myomesin 2 OS=Mus musculus GN=Myom2 PE=1 SV=1	0	468.357	57	67	299	67	1	1463	164.6	5.77	682.89	67	cell organization and biogenesis	cytoskeleton;mitochondrion	protein binding;structural molecule activity	Pf00041, Pf00047, Pf07679, Pf07686, Pf13895, Pf13927	17930	ENSMUSG00000031461.4	8	Myom2		Striated Muscle Contraction	0	0.595	0.647374	0.995616	26.02	2.2	0.595	0.3	172.7	102.8	40.13	53.37	78.6	172.7	185.7	172.9	102.8	55.7	8274.3	19041.8	22439.1	18203.6	11331.2
FALSE	High	Master Protein	P63017	Heat shock cognate 71 kDa protein OS=Mus musculus GN=Hspa8 PE=1 SV=1	0	464.465	68	44	489	32	1	646	70.8	5.52	1077.64	44	cell organization and biogenesis;metabolic process;regulation of biological process;transport	cell surface;cytoplasm;cytosol;endosome;membrane;nucleus;spliceosomal complex;vacuole	catalytic activity;nucleotide binding;protein binding;RNA binding	Pf00012, Pf02463, Pf06723	15481	ENSMUSG00000015656.17	9	Hspa8	Measles; Legionellosis; MAPK signaling pathway; Protein processing in endoplasmic reticulum; Epstein-Barr virus infection; Influenza A; Spliceosome; Longevity regulating pathway - multiple species; Toxoplasmosis; Estrogen signaling pathway; Endocytosis; Antigen processing and presentation	Exercise-induced Circadian Regulation; Exercise-induced Circadian Regulation; MAPK signaling pathway	12	1.024	0.865452	0.995616	11.89	0.843	1.024	1.106	100.7	96.3	12.51	4.62	109.8	98.7	85.3	92.6	101	94.3	20220.9	17497.5	20050.6	17055.9	17911
FALSE	High	Master Protein	Q921I1	Serotransferrin OS=Mus musculus GN=Tf PE=1 SV=1	0	459.124	63	49	513	3	1	697	76.7	7.18	1112.9	49	cell differentiation;cell organization and biogenesis;cellular homeostasis;metabolic process;regulation of biological process;response to stimulus;transport	cell surface;endosome;extracellular;membrane	metal ion binding;protein binding;transporter activity	Pf00405, Pf12974	22041	ENSMUSG00000032554.15	9	Trf	Mineral absorption; HIF-1 signaling pathway	Iron Homeostasis	0	1.145	0.866826	0.995616	15.71	0.755	1.266	1.145	90.6	103.7	7.35	23.4	95.5	86.3	99.8	72.1	109.3	114.3	1610.9	645	1826.1	1216.2	816.7
FALSE	High	Master Protein	A1BN54	Alpha actinin 1a OS=Mus musculus GN=Actn1 PE=1 SV=1	0	455.843	61	47	477	2	1	887	102.7	5.48	1098.86	47	cell differentiation;cell organization and biogenesis;regulation of biological process	cytoplasm;cytoskeleton;membrane;nucleus	metal ion binding;protein binding;RNA binding	Pf00307, Pf00435, Pf08726, Pf11971, Pf13499, Pf13833	109711	ENSMUSG00000015143.15	12	Actn1		Focal Adhesion; Regulation of Actin Cytoskeleton	0	0.991	0.936403	0.995616	12.08	1.094	0.909	0.991	100.9	97.3	4.09	7.57	99.1	104.5	96.5	108.4	95	95.6	271.4	418.5	652.1	296.8	380.6
FALSE	High	Master Protein	P20152	Vimentin OS=Mus musculus GN=Vim PE=1 SV=3	0	448.446	79	47	656	40	1	466	53.7	5.12	1424.75	47	cell differentiation;cell organization and biogenesis;metabolic process;regulation of biological process;response to stimulus	cytoplasm;cytoskeleton;cytosol;membrane	protein binding;RNA binding;structural molecule activity	Pf00038, Pf04111, Pf04156, Pf04732, Pf05622, Pf10186	22352	ENSMUSG00000026728.9	2	Vim	Epstein-Barr virus infection; MicroRNAs in cancer	Spinal Cord Injury; Striated Muscle Contraction; Primary Focal Segmental Glomerulosclerosis FSGS; Alpha6-Beta4 Integrin Signaling Pathway	9	0.851	0.463037	0.995616	10.43	0.768	0.851	1.125	109.6	93.8	18.88	0.43	122.7	109.9	83.7	94.3	93.5	94.1	34176.5	28883.9	20363.1	26260.6	24580.5
FALSE	High	Master Protein	A0A1L1SQ51	Talin-2 OS=Mus musculus GN=Tln2 PE=1 SV=1	0	447.169	37	71	238	56	1	2544	271.8	5.57	608.75	71	cell organization and biogenesis	cytoplasm;cytoskeleton;membrane	protein binding;structural molecule activity	Pf00373, Pf01608, Pf02174, Pf08913, Pf09141, Pf09379	70549	ENSMUSG00000052698.15	9	Tln2			0	1.026	0.835084	0.995616	10.88	1.101	0.919	1.026	101.9	104.5	2.86	6.2	99.9	105.7	101.9	110	97.1	104.5	8262.8	6419.4	6081.4	9096.3	5901.1
FALSE	High	Master Protein	Q9WTI7	Unconventional myosin-Ic OS=Mus musculus GN=Myo1c PE=1 SV=2	0	444.913	52	47	319	47	1	1063	121.9	9.35	894.48	47	cell organization and biogenesis;regulation of biological process;response to stimulus;transport	cytoplasm;cytosol;membrane;nucleus	catalytic activity;motor activity;nucleotide binding;protein binding	Pf00063, Pf06017	17913	ENSMUSG00000017774.19	11	Myo1c		Insulin Signaling	0	1.318	0.264126	0.995616	12.36	0.948	1.318	1.428	87.8	99.7	13.81	15.46	99.9	75.6	87.8	94.7	99.7	125.4	16149.7	11182.8	10198.9	15304.2	14736.8
FALSE	High	Master Protein	Q9JI91	Alpha-actinin-2 OS=Mus musculus GN=Actn2 PE=1 SV=2	0	441.936	60	46	399	33	1	894	103.8	5.45	919.63	46	cell organization and biogenesis;regulation of biological process;response to stimulus	cytoplasm;cytoskeleton;membrane	metal ion binding;protein binding	Pf00307, Pf00435, Pf08726, Pf11971, Pf13499, Pf13833	11472	ENSMUSG00000052374.14	13	Actn2	Amoebiasis; Focal adhesion; Tight junction; Regulation of actin cytoskeleton; Viral carcinogenesis; Systemic lupus erythematosus; Adherens junction; Arrhythmogenic right ventricular cardiomyopathy (ARVC); Leukocyte transendothelial migration	Striated Muscle Contraction	2	0.579	0.634142	0.995616	26.62	2.27	0.579	0.269	171	99	41.12	58.14	78	171	190.9	177	99	51.3	8244.5	16488.5	24689.4	18713.3	9545.8
FALSE	High	Master Protein	P26041	Moesin OS=Mus musculus GN=Msn PE=1 SV=3	0	430.379	76	49	537	39	1	577	67.7	6.6	995.69	49	cell differentiation;cell organization and biogenesis;cell proliferation;cellular component movement;regulation of biological process;response to stimulus	cell surface;cytoplasm;cytoskeleton;cytosol;membrane;nucleus	protein binding;RNA binding	Pf00373, Pf00769, Pf09379, Pf09380	17698	ENSMUSG00000031207.16	X	Msn	Regulation of actin cytoskeleton; Measles; Proteoglycans in cancer; Leukocyte transendothelial migration	Regulation of Actin Cytoskeleton	15	1.121	0.595606	0.995616	31.8	0.848	1.121	1.361	86.4	96.9	13.59	13.02	103.9	83.1	82.5	88.1	93.1	112.2	19028.6	15805.1	16236.4	16140	17711
FALSE	High	Master Protein	E9Q7G0	Nuclear mitotic apparatus protein 1 OS=Mus musculus GN=Numa1 PE=1 SV=1	0	429.569	42	73	227	49	1	2094	235.5	5.87	528	73	cell differentiation;cell organization and biogenesis;metabolic process;regulation of biological process	cytosol;membrane;nucleus	protein binding	Pf04111, Pf09726, Pf12128, Pf14992	101706	ENSMUSG00000066306.13	7	Numa1			23	0.894	0.729478	0.995616	14.02	0.788	0.894	1.217	104.7	92.9	19.71	2.47	113.2	104.5	76.2	89.2	93.4	92.8	10066.9	8850.5	6700.1	7934.5	7912
FALSE	High	Master Protein	E9Q557	Desmoplakin OS=Mus musculus GN=Dsp PE=1 SV=1	0	428.413	35	90	233	89	1	2883	332.7	6.8	520.57	90	cell differentiation;cell organization and biogenesis;metabolic process;regulation of biological process;response to stimulus	cytoplasm;cytoskeleton;membrane;nucleus	catalytic activity;motor activity;protein binding;RNA binding;structural molecule activity	Pf00038, Pf00681, Pf01576, Pf02463, Pf04111, Pf04156, Pf05483, Pf05557, Pf05622, Pf06637, Pf06705, Pf07888, Pf10174, Pf12128	109620	ENSMUSG00000054889.9	13	Dsp	Arrhythmogenic right ventricular cardiomyopathy (ARVC)	Alpha6-Beta4 Integrin Signaling Pathway; Lung fibrosis	1	0.864	0.592814	0.995616	40.79	1.312	0.864	0.546	116.2	100.4	21.7	22.38	95.1	114.1	146	124.8	98.7	79.7	8302.2	10837.8	16072.7	10893.7	9369
FALSE	High	Master Protein	Z4YJF5	Myomesin-1 OS=Mus musculus GN=Myom1 PE=1 SV=1	0	424.672	51	61	228	1	1	1569	175.4	6.32	566.09	61			protein binding	Pf00041, Pf00047, Pf07679, Pf08205, Pf13895, Pf13927		ENSMUSG00000024049.14	17				0	0.683	0.37517	0.995616	38.75	1.223	0.683	0.301	139.9	95.6	33.09	33.89	99.7	145.1	197.2	121.9	99.2	59.3	325.1	744.7	184.5	397.5	508.9
FALSE	High	Master Protein	Q62234	Myomesin-1 OS=Mus musculus GN=Myom1 PE=1 SV=2	0	423.639	50	63	226	3	1	1667	185.3	6.16	555.37	63	cell organization and biogenesis;regulation of biological process;response to stimulus	cytoplasm;cytoskeleton	protein binding;structural molecule activity	Pf00041, Pf00047, Pf07679, Pf08205, Pf13895, Pf13927	17929	ENSMUSG00000024049.14	17	Myom1		Striated Muscle Contraction	61	0.551	0.53276	0.995616	22.08	1.865	0.551	0.281	176	97	37.19	52.22	85.3	178.2	184.5	159.1	98.2	51.8	6208.1	12821.5	16275.1	11580.5	7066
FALSE	High	Master Protein	E9Q0S6	Tensin 1 OS=Mus musculus GN=Tns1 PE=1 SV=1	0	423.588	38	55	295	51	1	1888	201.3	7.75	733.81	55	cell organization and biogenesis;cellular component movement;regulation of biological process;response to stimulus		protein binding;RNA binding	Pf00017, Pf08416, Pf10409	21961	ENSMUSG00000055322.15	1	Tns1		Integrin-mediated Cell Adhesion	4	1.249	0.707513	0.995616	14.54	0.746	1.249	1.371	84.6	105.6	21.49	12.09	115.9	82.5	80.2	86.5	103.1	110	10956.3	8610.2	8382.8	8177.6	10752.4
FALSE	High	Master Protein	P17563	Selenium-binding protein 1 OS=Mus musculus GN=Selenbp1 PE=1 SV=2	0	421.386	71	27	450	6	1	472	52.5	6.29	1131.94	27	cell differentiation;transport	cytoplasm;cytosol;membrane;nucleus	protein binding	Pf05694, Pf10282	20341	ENSMUSG00000068874.13	3	Selenbp1		Selenium metabolism/Selenoproteins	33	1.319	0.602391	0.995616	16.22	0.756	1.319	1.463	89.3	116.2	21.2	14.73	117.7	88.7	78.9	89	117	115.5	21123.5	16236.5	16797.5	15961	21415
FALSE	High	Master Protein	B1AR69	Myosin, heavy polypeptide 13, skeletal muscle OS=Mus musculus GN=Myh13 PE=1 SV=1	0	416.232	21	45	444	1	1	1938	223.4	5.57	872.38	45	cell communication;cell organization and biogenesis;regulation of biological process;response to stimulus		catalytic activity;motor activity;nucleotide binding;protein binding;structural molecule activity	Pf00038, Pf00063, Pf00261, Pf01576, Pf02463, Pf02736, Pf05483, Pf05557, Pf05622, Pf05701, Pf07888, Pf09726, Pf10174, Pf12128, Pf12718, Pf13166, Pf13514	544791	ENSMUSG00000060180.12	11	Myh13	Tight junction		0	0.337			26.77		1.168	0.097	211.7	71.4	27.29	110.37		222.5	329		259.9	32		446.3	413.4		521.3
FALSE	High	Master Protein	Q8R429	Sarcoplasmic/endoplasmic reticulum calcium ATPase 1 OS=Mus musculus GN=Atp2a1 PE=1 SV=1	0	402.752	44	39	286	21	1	994	109.4	5.22	645.37	39	cell organization and biogenesis;cellular homeostasis;regulation of biological process;response to stimulus;transport	endoplasmic reticulum;membrane;mitochondrion	catalytic activity;metal ion binding;nucleotide binding;protein binding;transporter activity	Pf00122, Pf00689, Pf00690, Pf00702, Pf08282, Pf12710, Pf13246	11937	ENSMUSG00000030730.12	7	Atp2a1	cGMP-PKG signaling pathway; Alzheimer's disease; Calcium signaling pathway; Pancreatic secretion	Alzheimers Disease	5	0.685	0.396612	0.995616	47.82	1.273	0.685	0.215	163.8	101.2	39.64	45.73	87.4	180.1	206.7	111.2	123.4	44.4	1117.1	10171.4	22281.3	1422.2	6971.6
FALSE	High	Master Protein	Q6ZWQ0	Nesprin-2 OS=Mus musculus GN=Syne2 PE=1 SV=2	0	401.261	18	105	193	104	1	6874	782.2	5.33	388.6	105	cell organization and biogenesis;cellular component movement;regulation of biological process;transport	cytoplasm;cytoskeleton;endoplasmic reticulum;membrane;mitochondrion;nucleus;organelle lumen	protein binding	Pf00307, Pf00435, Pf10541, Pf11971	319565	ENSMUSG00000063450.14	12	Syne2		Ovarian Infertility Genes	0	1.04	0.954726	0.995616	12.41	0.839	1.04	1.127	96.7	99.4	6.54	9.46	107.4	95.6	96.7	90.2	99.4	109	7911.8	6509.1	5736.3	6640.8	6767.5
FALSE	High	Master Protein	P39447	Tight junction protein ZO-1 OS=Mus musculus GN=Tjp1 PE=1 SV=2	0	400.005	35	54	256	2	1	1745	194.6	6.64	596.33	54	cellular homeostasis;response to stimulus	cell surface;cytoplasm;cytosol;membrane;nucleus	protein binding	Pf00018, Pf00595, Pf00625, Pf00791, Pf07653, Pf13180	21872	ENSMUSG00000030516.14	7	Tjp1	Tight junction; Adherens junction; Gap junction; Salmonella infection		57	1.327	0.510766	0.995616	7.44	0.814	1.327	1.394	78.3	97.6	25.96	6.27	109.5	76.1	68.1	89.1	101	94.8	12150.2	6185	7713.4	9887.8	8207.1
FALSE	High	Master Protein	A2AQB2	Nebulin OS=Mus musculus GN=Neb PE=1 SV=1	0	399.005	36	90	170	10	1	3044	352.9	9.16	346.2	90	cell organization and biogenesis;regulation of biological process		protein binding	Pf00018, Pf00880, Pf14604	17996	ENSMUSG00000026950.17	2	Neb		Striated Muscle Contraction	0	0.829	0.741373	0.995616	62.2	2.039	0.829	0.323	153.2	127.1	37.23	46.37	83.2	155.4	185.6	169.6	128.8	60	49.5	1227	2466.8	101	1017.5
FALSE	High	Master Protein	Q61087	Laminin subunit beta-3 OS=Mus musculus GN=Lamb3 PE=1 SV=2	0	394.509	56	51	279	51	1	1168	128.8	7.47	630.05	51	cell differentiation;cell organization and biogenesis;transport	extracellular	protein binding	Pf00053, Pf00055	16780	ENSMUSG00000026639.18	1	Lamb3	Small cell lung cancer; ECM-receptor interaction; Focal adhesion; PI3K-Akt signaling pathway; Pathways in cancer; Toxoplasmosis; Amoebiasis	Alpha6-Beta4 Integrin Signaling Pathway; Focal Adhesion-PI3K-Akt-mTOR-signaling pathway; Focal Adhesion	0	1.214	0.0312573	0.995616	5.47	1.331	1.169	1.214	83.2	110.7	8.36	9.47	83.2	82.1	95.2	110.7	96.1	115.6	8428.6	7870.8	7155.8	11218.2	9204.6
FALSE	High	Master Protein	Q60675	Laminin subunit alpha-2 OS=Mus musculus GN=Lama2 PE=1 SV=2	0	393.181	30	71	227	71	1	3118	343.6	6.09	490.42	71	cell differentiation;cell organization and biogenesis;cellular component movement;metabolic process;regulation of biological process;response to stimulus;transport	cytoplasm;cytoskeleton;extracellular;Golgi;membrane	catalytic activity;motor activity;protein binding;structural molecule activity;transporter activity	Pf00038, Pf00052, Pf00053, Pf00054, Pf00055, Pf00261, Pf00435, Pf00769, Pf00804, Pf01442, Pf01496, Pf01576, Pf02210, Pf02463, Pf02996, Pf03302, Pf03343, Pf03938, Pf03999, Pf04582, Pf04615, Pf04778, Pf05130, Pf05384, Pf05483, Pf05557, Pf05622, Pf05667, Pf05701, Pf06008, Pf06009, Pf06160, Pf06810, Pf07926, Pf08317, Pf08429, Pf09486, Pf09728, Pf09730, Pf09731, Pf09755, Pf10174, Pf10473, Pf12128, Pf1…	16773	ENSMUSG00000019899.16	10	Lama2	Amoebiasis; Pathways in cancer; Arrhythmogenic right ventricular cardiomyopathy (ARVC); ECM-receptor interaction; Small cell lung cancer; Focal adhesion; PI3K-Akt signaling pathway; Hypertrophic cardiomyopathy (HCM); Viral myocarditis; Dilated cardiomyopathy; Toxoplasmosis	Alpha6-Beta4 Integrin Signaling Pathway; Focal Adhesion-PI3K-Akt-mTOR-signaling pathway; Focal Adhesion	0	0.629	0.719255	0.995616	0.78	1.695	0.629	0.621	128.2	91.9	25.38	33.76	84.7	142.9	125.4	143.6	89.9	77.8	8220.8	12255.7	9422.6	13937	7708
FALSE	High	Master Protein	B9EHJ3	Tight junction protein ZO-1 OS=Mus musculus GN=Tjp1 PE=1 SV=1	0	390.82	35	53	250	1	1	1685	188.7	6.67	576.84	53		cell surface;cytoplasm;cytosol;membrane;nucleus	protein binding	Pf00018, Pf00595, Pf00625, Pf00791, Pf07653, Pf13180	21872	ENSMUSG00000030516.14	7	Tjp1			0	1.332	0.751951	0.995616	4.76	0.326	1.332	1.375	83.9	86.5	61.23	28.3	176.1	77.1	57.8	57.4	102.6	79.5	401.3	177.2	192.7	130.9	236
FALSE	High	Master Protein	F6XCT0	Microtubule-actin cross-linking factor 1 (Fragment) OS=Mus musculus GN=Macf1 PE=1 SV=1	0	386.8	43	67	233	22	1	1837	211.6	5.73	500.61	67	cell organization and biogenesis;cellular component movement;regulation of biological process;response to stimulus;transport	cytoplasm;cytoskeleton;Golgi;membrane	catalytic activity;metal ion binding;protein binding	Pf00307, Pf02463, Pf03938, Pf11971, Pf13514	11426	ENSMUSG00000028649.17	4	Macf1			1	1.262	0.522202	0.995616	5.07	0.841	1.262	1.305	90.4	99	13.31	15.79	103.3	79	91	86.9	99.7	118.8	3094.2	2469.3	3051.5	2602.2	3116.3
FALSE	High	Master Protein	P11531	Dystrophin OS=Mus musculus GN=Dmd PE=1 SV=3	0	384.96	27	83	209	82	1	3678	425.6	5.94	475.56	83	cell differentiation;cell organization and biogenesis;cellular homeostasis;metabolic process;regulation of biological process;response to stimulus	cell surface;cytoplasm;cytoskeleton;membrane;nucleus	metal ion binding;protein binding;structural molecule activity	Pf00307, Pf00397, Pf00435, Pf00569, Pf02463, Pf09068, Pf09069, Pf11971	13405	ENSMUSG00000045103.17	X	Dmd	Viral myocarditis; Arrhythmogenic right ventricular cardiomyopathy (ARVC); Dilated cardiomyopathy; Hypertrophic cardiomyopathy (HCM)	Striated Muscle Contraction	0	0.674	0.506992	0.995616	11.84	1.375	0.674	0.556	137.7	92.9	21.41	25.78	93.8	137.9	141.8	129	93	78.9	8469.9	8508.6	8532.9	11648.4	5738.9
FALSE	High	Master Protein	P56480	ATP synthase subunit beta, mitochondrial OS=Mus musculus GN=Atp5b PE=1 SV=2	0	384.013	66	24	472	24	1	529	56.3	5.34	1153.92	24	cell differentiation;cellular homeostasis;metabolic process;regulation of biological process;transport	cell surface;membrane;mitochondrion;nucleus	catalytic activity;metal ion binding;nucleotide binding;protein binding;receptor activity;transporter activity	Pf00006, Pf00306, Pf02874	11947	ENSMUSG00000025393.12	10	Atp5b	Parkinson's disease; Huntington's disease; Alzheimer's disease; Oxidative phosphorylation; Metabolic pathways	Electron Transport Chain; Oxidative phosphorylation	0	0.919	0.759548	0.995616	19.97	1.224	0.772	0.919	104.8	99.6	14.35	18.36	98.8	121.6	93.3	120.9	94	85.8	15196.5	19032.7	15368.4	18595.1	14700.4
FALSE	High	Master Protein	Q5SWZ5	Myosin phosphatase Rho-interacting protein OS=Mus musculus GN=Mprip PE=1 SV=1	0	383.116	38	68	217	28	1	2269	257.1	5.59	477.5	68	metabolic process;regulation of biological process	cytoplasm;cytoskeleton;cytosol;Golgi	catalytic activity;motor activity;protein binding	Pf00169, Pf01576, Pf02463, Pf04111, Pf05622, Pf07888, Pf09726, Pf09731, Pf12128, Pf13166, Pf13514, Pf14915, Pf15070, Pf15619	26936	ENSMUSG00000005417.17	11	Mprip			41	1.178	0.705971	0.995616	18.83	0.786	1.178	1.328	84.4	99.4	19.81	8.35	111.5	83.4	77.9	87.6	98.2	103.4	8543.5	6011.2	4513.6	6716.6	7082.6
FALSE	High	Master Protein	P20029	78 kDa glucose-regulated protein OS=Mus musculus GN=Hspa5 PE=1 SV=3	0	382.17	52	38	351	36	1	655	72.4	5.16	837.17	38	cell communication;cell death;cell differentiation;cell organization and biogenesis;metabolic process;regulation of biological process;response to stimulus;transport	cell surface;cytoplasm;endoplasmic reticulum;extracellular;membrane;mitochondrion;nucleus;organelle lumen	catalytic activity;nucleotide binding;protein binding	Pf00012, Pf01968, Pf06723	14828	ENSMUSG00000026864.13	2	Hspa5	Antigen processing and presentation; Protein processing in endoplasmic reticulum; Protein export; Thyroid hormone synthesis; Prion diseases	MAPK signaling pathway	0	1.025	0.851762	0.995616	19.16	0.783	1.025	1.157	94	90.1	21.68	5.86	113.3	92.6	73	88.7	94.9	84.5	17316.7	11931.1	10727.2	13566	12228.5
FALSE	High	Master Protein	P07901	Heat shock protein HSP 90-alpha OS=Mus musculus GN=Hsp90aa1 PE=1 SV=4	0	379.631	52	40	406	25	1	733	84.7	5.01	843.74	40	cell organization and biogenesis;cellular component movement;metabolic process;regulation of biological process;response to stimulus;transport	cell surface;cytoplasm;cytosol;membrane;nucleus	catalytic activity;enzyme regulator activity;nucleotide binding;protein binding;RNA binding	Pf00183, Pf02518, Pf13589	15519	ENSMUSG00000021270.13	12	Hsp90aa1	Estrogen signaling pathway; Antigen processing and presentation; Progesterone-mediated oocyte maturation; Prostate cancer; PI3K-Akt signaling pathway; NOD-like receptor signaling pathway; Protein processing in endoplasmic reticulum; Pathways in cancer	Focal Adhesion-PI3K-Akt-mTOR-signaling pathway; IL-2 Signaling Pathway; TNF-alpha NF-kB Signaling Pathway; EBV LMP1 signaling; IL-6 signaling Pathway	0	1.212	0.257283	0.995616	28.84	0.976	1.456	1.212	92.8	113.6	10.54	13.01	96.4	81	99	94.1	117.9	120	9043.1	6887.5	8268.5	8827.4	10026.4
FALSE	High	Master Protein	B1B1A8	Myosin light chain kinase, smooth muscle OS=Mus musculus GN=Mylk PE=1 SV=1	0	376.077	38	55	212	54	1	1950	213.5	6.25	532.27	55	cell organization and biogenesis;metabolic process;regulation of biological process;response to stimulus	cytoplasm;cytoskeleton	catalytic activity;metal ion binding;nucleotide binding;protein binding	Pf00041, Pf00047, Pf00069, Pf07679, Pf07714, Pf13895, Pf13927	107589	ENSMUSG00000022836.10	16	Mylk	Oxytocin signaling pathway; Gastric acid secretion; Platelet activation; Calcium signaling pathway; Regulation of actin cytoskeleton; Vascular smooth muscle contraction; cGMP-PKG signaling pathway; Focal adhesion	MicroRNAs in Cardiomyocyte Hypertrophy; Focal Adhesion; Regulation of Actin Cytoskeleton	1	1.042	0.98242	0.997068	14.58	0.833	1.042	1.144	96.3	100.3	8.47	7.89	108	95.9	92	90	99.9	105.3	10905.2	8528.6	6017.8	9082.6	8885.7
FALSE	High	Master Protein	P48678	Prelamin-A/C OS=Mus musculus GN=Lmna PE=1 SV=2	0	374.171	64	43	376	43	1	665	74.2	6.98	755.25	43	cell organization and biogenesis;regulation of biological process;response to stimulus;transport	membrane;nucleus	protein binding;structural molecule activity	Pf00038, Pf00932, Pf12128	16905	ENSMUSG00000028063.15	3	Lmna	Dilated cardiomyopathy; Hypertrophic cardiomyopathy (HCM); Apoptosis; Arrhythmogenic right ventricular cardiomyopathy (ARVC)	Adipogenesis genes; FAS pathway and Stress induction of HSP regulation	0	0.955	0.572722	0.995616	16.57	0.955	0.838	1.08	102.5	85.8	17.27	10.34	103.2	102.5	74.9	98.6	85.8	80.8	16281.7	15210.8	10272.2	15545.9	12743
FALSE	High	Master Protein	P68134	Actin, alpha skeletal muscle OS=Mus musculus GN=Acta1 PE=1 SV=1	0	372.116	68	20	1258	1	1	377	42	5.39	2374.2	20	cell growth;cell organization and biogenesis;regulation of biological process;response to stimulus	cytoplasm;cytoskeleton	nucleotide binding;protein binding	Pf00022	11459	ENSMUSG00000031972.5	8	Acta1		Myometrial Relaxation and Contraction Pathways; Hypothetical Network for Drug Addiction; Striated Muscle Contraction	1	0.805	0.236194	0.995616	15.96	0.938	0.805	0.482	124	92.5	19.75	17.04	101.8	128.1	152.1	95.5	103.1	73.4	1100.2	2043.4	5330.3	1032.5	1644.3
FALSE	High	Master Protein	P11499	Heat shock protein HSP 90-beta OS=Mus musculus GN=Hsp90ab1 PE=1 SV=3	0	372.04	48	40	413	23	1	724	83.2	5.03	877.2	40	cell organization and biogenesis;metabolic process;regulation of biological process;response to stimulus	cell surface;cytoplasm;cytosol;extracellular;membrane;mitochondrion;nucleus	enzyme regulator activity;nucleotide binding;protein binding;RNA binding	Pf00183, Pf02518, Pf13589	15516	ENSMUSG00000023944.14	17	Hsp90ab1	Estrogen signaling pathway; Antigen processing and presentation; Progesterone-mediated oocyte maturation; Prostate cancer; PI3K-Akt signaling pathway; NOD-like receptor signaling pathway; Protein processing in endoplasmic reticulum; Pathways in cancer	TNF-alpha NF-kB Signaling Pathway; Focal Adhesion-PI3K-Akt-mTOR-signaling pathway	22	1.151	0.555896	0.995616	11.75	0.875	1.242	1.151	99.2	107	8.04	13.96	102.5	89.1	102.9	89.7	110.6	118.4	15604.7	16545.8	16306.5	13655.1	20547.9
FALSE	High	Master Protein	Q60597	2-oxoglutarate dehydrogenase, mitochondrial OS=Mus musculus GN=Ogdh PE=1 SV=3	0	371.268	45	43	206	39	1	1023	116.4	6.83	542.69	43	cellular component movement;metabolic process	cytosol;membrane;mitochondrion;organelle lumen	catalytic activity;metal ion binding;protein binding	Pf00676, Pf02779	18293	ENSMUSG00000020456.17	11	Ogdh	Citrate cycle (TCA cycle); Carbon metabolism; Metabolic pathways; Tryptophan metabolism; Lysine degradation	TCA Cycle; Amino Acid metabolism; Tryptophan metabolism	4	1.088	0.192583	0.995616	10.4	1.165	1.007	1.088	98.7	107.4	1.82	5.62	97.6	101	100.5	113.7	101.7	109.4	11033.9	6399.2	9814.2	12849.9	6443.9
FALSE	High	Master Protein	E9Q8I0	Complement factor H OS=Mus musculus GN=Cfh PE=1 SV=1	0	370.423	52	47	221	38	1	1252	141.2	7.11	540.8	47	defense response;metabolic process;regulation of biological process;response to stimulus	cytoplasm;extracellular;membrane;nucleus	protein binding	Pf00084	12628	ENSMUSG00000026365.15	1	Cfh	Complement and coagulation cascades; Staphylococcus aureus infection	Complement and Coagulation Cascades	11	0.994	0.770659	0.995616	12.71	0.875	0.994	1.081	102.5	101.9	1.9	8.8	105.7	102.5	102.2	92.5	101.9	110.4	9060.6	9148.4	11698.2	7929.8	9097.5
FALSE	High	Master Protein	P26231	Catenin alpha-1 OS=Mus musculus GN=Ctnna1 PE=1 SV=1	0	366.75	49	40	223	39	1	906	100	6.23	562.73	40	cell organization and biogenesis;regulation of biological process;response to stimulus	cytoplasm;cytoskeleton;cytosol;Golgi;membrane	protein binding;RNA binding;structural molecule activity	Pf01044	12385	ENSMUSG00000037815.6	18	Ctnna1	Adherens junction; Arrhythmogenic right ventricular cardiomyopathy (ARVC); Tight junction; Hippo signaling pathway; Leukocyte transendothelial migration; Pathways in cancer; Endometrial cancer; Bacterial invasion of epithelial cells	White fat cell differentiation	1	1.272	0.352099	0.995616	0.78	0.916	1.272	1.279	94.2	100	15.62	11.52	105.6	77	92.4	96.7	98	118.1	11233.6	6965.3	8338.8	10286.8	8861.5
FALSE	High	Master Protein	E9QN70	Laminin subunit beta-1 OS=Mus musculus GN=Lamb1 PE=1 SV=1	0	365.947	39	52	217	52	1	1834	202.3	5.01	532.18	52	cell differentiation;cell organization and biogenesis;cellular component movement;metabolic process;regulation of biological process;response to stimulus;transport	extracellular;nucleus	catalytic activity;motor activity;protein binding;structural molecule activity	Pf00038, Pf00053, Pf00055, Pf01442, Pf01576, Pf05557, Pf05698, Pf06008, Pf07111, Pf08317, Pf08647, Pf09731, Pf13476, Pf13868, Pf15346	16777	ENSMUSG00000002900.16	12	Lamb1	ECM-receptor interaction; Amoebiasis; Small cell lung cancer; Focal adhesion; PI3K-Akt signaling pathway; Pathways in cancer; Toxoplasmosis	Alpha6-Beta4 Integrin Signaling Pathway; Focal Adhesion; Focal Adhesion-PI3K-Akt-mTOR-signaling pathway; Inflammatory Response Pathway	0	1.129	0.719414	0.995616	6.24	1.129	0.853	1.177	99.4	95.8	15.44	9.7	96.8	108.3	79.2	109.3	92.3	93.2	9615.2	7839.3	5130.8	10859.5	6686
FALSE	High	Master Protein	P62737	Actin, aortic smooth muscle OS=Mus musculus GN=Acta2 PE=1 SV=1	0	364.913	69	21	1226	3	1	377	42	5.39	2382.76	21	regulation of biological process;response to stimulus	cytoplasm;cytoskeleton	nucleotide binding;protein binding	Pf00022	11475	ENSMUSG00000035783.8	19	Acta2	Vascular smooth muscle contraction	Myometrial Relaxation and Contraction Pathways; Striated Muscle Contraction	36	0.786	0.658705	0.995616	2.59	1.284	0.786	0.764	116.3	94.7	15.63	13.71	91.8	117.3	125	117.8	92.2	95.5	31548.5	42853.4	47361.5	40521.9	33685.9
FALSE	High	Master Protein	P14824	Annexin A6 OS=Mus musculus GN=Anxa6 PE=1 SV=3	0	362.18	69	48	273	2	1	673	75.8	5.5	592.18	48	cell organization and biogenesis;cellular homeostasis;regulation of biological process;response to stimulus;transport	cytoplasm;cytosol;membrane;mitochondrion;nucleus	metal ion binding;nucleotide binding;protein binding;transporter activity	Pf00191	11749	ENSMUSG00000018340.13	11	Anxa6		Calcium Regulation in the Cardiac Cell; Prostaglandin Synthesis and Regulation	58	1.023	0.42406	0.995616	6.03	1.023	1.09	0.982	96	97.1	8.41	3.68	95.8	83.9	98.6	98	91.4	96.8	13953.7	7994.2	11947.3	14279.9	8712.2
FALSE	High	Master Protein	P52480	Pyruvate kinase PKM OS=Mus musculus GN=Pkm PE=1 SV=4	0	354.678	58	30	292	29	1	531	57.8	7.47	753.79	30	cell death;metabolic process;response to stimulus	cytoplasm;cytosol;mitochondrion;nucleus	catalytic activity;metal ion binding;nucleotide binding;protein binding;RNA binding	Pf00224, Pf02887	18746	ENSMUSG00000032294.17	9	Pkm	Central carbon metabolism in cancer; Biosynthesis of amino acids; Glucagon signaling pathway; Purine metabolism; Viral carcinogenesis; Pyruvate metabolism; Glycolysis / Gluconeogenesis; Type II diabetes mellitus; Carbon metabolism; Metabolic pathways	Purine metabolism; Glycolysis and Gluconeogenesis	1	1.054	0.357155	0.995616	10.88	1.054	1.133	0.976	98.4	111.1	11.02	7.74	92.6	99	114.5	97.6	112.1	111.7	8855.4	11732.1	17578.9	9330.1	13292.5
FALSE	High	Master Protein	P28665	Murinoglobulin-1 OS=Mus musculus GN=Mug1 PE=1 SV=3	0	353.834	37	41	216	41	1	1476	165.2	6.42	559.65	41	regulation of biological process	extracellular	enzyme regulator activity	Pf00207, Pf01835, Pf07677, Pf07678, Pf07703, Pf10569, Pf11974, Pf13249	17836	ENSMUSG00000059908.9	6	Mug1			0	1.019	0.791832	0.995616	23.67	1.271	0.856	1.019	113.7	107.5	16.64	7.83	86.1	117.7	115.7	109.5	100.8	117.9	6154.5	14891.3	10791.7	7825.2	12748.2
FALSE	High	Master Protein	Q01853	Transitional endoplasmic reticulum ATPase OS=Mus musculus GN=Vcp PE=1 SV=4	0	353.627	55	38	233	37	1	806	89.3	5.26	558.92	38	cell communication;cell organization and biogenesis;metabolic process;regulation of biological process;response to stimulus;transport	cytoplasm;cytosol;endoplasmic reticulum;membrane;nucleus;proteasome	catalytic activity;enzyme regulator activity;nucleotide binding;protein binding;RNA binding	Pf00004, Pf00910, Pf01057, Pf01078, Pf02359, Pf02933, Pf05496, Pf05673, Pf06068, Pf07724, Pf07726, Pf07728, Pf09336, Pf13191, Pf13207, Pf13401	269523	ENSMUSG00000028452.7	4	Vcp	Legionellosis; Protein processing in endoplasmic reticulum	IL-9 Signaling Pathway	1	1.04	0.978017	0.996743	18.66	0.829	1.04	1.171	95.4	99.2	11.46	6.17	109.8	95.4	87.7	91	99.2	102.7	8358.7	7471.3	7302.9	6928.7	7770.6
FALSE	High	Master Protein	contaminant_P04264	SWISS-PROT:P04264 Tax_Id=9606 Gene_Symbol=KRT1 Keratin, type II cytoskeletal 1	0	347.718	57	43	241	31	1	644	66	8.12	515.17	43											15	1.148	0.184796	0.995616	8.35	1.148	1.004	1.212	102.8	103.2	41.46	38.48	107.1	101.4	44	122.9	101.8	53.3	7562	6338.4	7227.7	8678.8	6364
FALSE	High	Master Protein	O08553	Dihydropyrimidinase-related protein 2 OS=Mus musculus GN=Dpysl2 PE=1 SV=2	0	347.098	71	26	426	23	1	572	62.2	6.38	1217.75	26	cell differentiation;cell organization and biogenesis;cellular component movement;development;regulation of biological process;response to stimulus;transport	cytoplasm;cytoskeleton;cytosol;membrane;mitochondrion	catalytic activity;protein binding	Pf01979, Pf07969, Pf13147, Pf13594	12934	ENSMUSG00000022048.8	14	Dpysl2	Axon guidance	PluriNetWork	0	1.113	0.428213	0.995616	25.45	0.922	1.113	1.343	89.5	99.6	7.85	10.89	96.4	91.1	82.4	88.9	101.4	110.6	12247.7	11450.7	13083.7	11293.6	12746.6
FALSE	High	Master Protein	Q0VGY9	Ank1 protein OS=Mus musculus GN=Ank1 PE=1 SV=1	0	345.365	36	53	219	51	1	1887	206.7	6.47	507.61	53	cell organization and biogenesis;metabolic process;regulation of biological process;response to stimulus;transport	cytoplasm;cytoskeleton;endoplasmic reticulum;membrane;nucleus	protein binding	Pf00023, Pf00531, Pf00791, Pf12796, Pf13606, Pf13637, Pf13857	11733	ENSMUSG00000031543.18	8	Ank1			2	1.204	0.155758	0.995616	1.05	1.204	1.014	1.213	94.3	110.9	3.24	10.96	91.4	93.6	97.4	110.1	94.9	118.2	8428.4	7690.3	5924.4	10150.3	7794.3
FALSE	High	Master Protein	F8WIT2	Annexin OS=Mus musculus GN=Anxa6 PE=1 SV=1	0	345.179	68	47	270	1	1	667	75.2	5.55	574.99	47	cell organization and biogenesis;cellular homeostasis;regulation of biological process;response to stimulus;transport	cytoplasm;membrane;mitochondrion;nucleus	metal ion binding;nucleotide binding;protein binding;transporter activity	Pf00191, Pf02181	11749	ENSMUSG00000018340.13	11	Anxa6		Prostaglandin Synthesis and Regulation; Calcium Regulation in the Cardiac Cell	0	1.132			0	1.132			91.6	103.7			274.8			311			85.3			96.5
FALSE	High	Master Protein	P21981	Protein-glutamine gamma-glutamyltransferase 2 OS=Mus musculus GN=Tgm2 PE=1 SV=4	0	344.729	56	33	333	33	1	686	77	5.1	872.33	33	cell organization and biogenesis;cellular homeostasis;metabolic process;regulation of biological process;response to stimulus;transport	cytoplasm;cytosol;endoplasmic reticulum;membrane;mitochondrion	catalytic activity;metal ion binding;nucleotide binding;protein binding	Pf00868, Pf00927, Pf01841	21817	ENSMUSG00000037820.15	2	Tgm2	Huntington's disease		0	1.133	0.0900884	0.995616	4.24	1.302	1.1	1.133	86.3	98.6	9.7	4.65	75.8	86.3	91.9	98.6	95	104.1	10560.5	9340	10396.3	13749.7	10275.6
FALSE	High	Master Protein	O55103	Periaxin OS=Mus musculus GN=Prx PE=1 SV=1	0	344.194	47	43	211	43	1	1391	147.6	8.1	507.44	43	cell organization and biogenesis;regulation of biological process	cytoplasm;cytosol;membrane;nucleus	protein binding	Pf02389	19153		7	Prx			0	1.066	0.990679	0.998579	46.38	0.676	1.066	1.399	84.9	88.4	42.22	8.42	130.1	84.5	54.8	88	90	76.7	10231.7	6295	3946.4	6917.6	6709.9
FALSE	High	Master Protein	F8WID5	Tropomyosin alpha-1 chain OS=Mus musculus GN=Tpm1 PE=1 SV=1	0	342.768	74	43	278	0	1	326	37.4	4.72	581.98	43				Pf00261, Pf12718		ENSMUSG00000032366.15	9				34	0.485	0.425269	0.995616	0.06	1.441	0.485	0.485	133.1	88.3	28.5	43.3	96	169.1	123.5	138.4	82	59.9	11953	20002.9	10600.8	17226.7	9693.2
FALSE	High	Master Protein	P40142	Transketolase OS=Mus musculus GN=Tkt PE=1 SV=1	0	324.619	59	32	258	32	1	623	67.6	7.5	656.86	32	metabolic process;regulation of biological process	membrane	catalytic activity;metal ion binding;protein binding	Pf00456, Pf00676, Pf02779, Pf02780	21881	ENSMUSG00000021957.6	14	Tkt	Biosynthesis of amino acids; Carbon metabolism; Pentose phosphate pathway; Metabolic pathways	Pentose Phosphate Pathway	0	1.137	0.58988	0.995616	12.73	0.871	1.234	1.137	95	106.1	11.24	8.52	110.5	92.3	90.7	96.3	113.9	103.1	8842.2	9186.2	9694.6	7703.5	11336.9
FALSE	High	Master Protein	P11679	Keratin, type II cytoskeletal 8 OS=Mus musculus GN=Krt8 PE=1 SV=4	0	322.727	59	36	290	30	1	490	54.5	5.82	580.48	36	cell death;cell differentiation;cell organization and biogenesis;development;metabolic process;regulation of biological process;response to stimulus	cytoplasm;cytoskeleton;membrane;nucleus	catalytic activity;motor activity;protein binding;structural molecule activity	Pf00038, Pf01576, Pf04111, Pf09726, Pf10186, Pf12128, Pf13166, Pf13514, Pf15003	16691	ENSMUSG00000049382.9	15	Krt8		Primary Focal Segmental Glomerulosclerosis FSGS; EGFR1 Signaling Pathway	4	0.918	0.621327	0.995616	40.39	0.622	0.918	1.238	105.6	96.9	25.96	8.6	134.4	104.9	79.3	83.6	96.4	98.2	13561.3	8697.4	8532.6	8433.3	7988.1
FALSE	High	Master Protein	A0A0R4J135	Selenium-binding protein 2 OS=Mus musculus GN=Selenbp2 PE=1 SV=1	0	320.367	57	22	309	1	1	472	52.6	6.18	810.78	22	transport	cytoplasm;membrane;nucleus	protein binding	Pf05694, Pf10282	20342	ENSMUSG00000068877.12	3	Selenbp2		Selenium metabolism/Selenoproteins	0	1.251			0		1.251		107.3	134.1				321.8			402.4			281.1			351.6
FALSE	High	Master Protein	F7AA26	Paralemmin A kinase anchor protein (Fragment) OS=Mus musculus GN=Pakap PE=1 SV=1	0	319.428	38	37	272	5	1	1137	126	5.27	608.48	37	regulation of biological process	membrane				ENSMUSG00000089945.13	4				39	1.195	0.992797	0.999158	28.47	0.592	1.195	1.425	82.6	90.5	36.46	12.97	125.3	80.5	62	74.2	96.3	88.3	11862.5	6394.1	6953.8	7022.7	7642.8
FALSE	High	Master Protein	P08113	Endoplasmin OS=Mus musculus GN=Hsp90b1 PE=1 SV=2	0	318.423	46	39	312	37	1	802	92.4	4.82	626.76	39	cell organization and biogenesis;metabolic process;regulation of biological process;response to stimulus;transport	cytosol;endoplasmic reticulum;extracellular;membrane;nucleus;organelle lumen	nucleotide binding;protein binding;RNA binding	Pf00183, Pf02518, Pf13589	22027	ENSMUSG00000020048.13	10	Hsp90b1	PI3K-Akt signaling pathway; Estrogen signaling pathway; Pathways in cancer; Protein processing in endoplasmic reticulum; Thyroid hormone synthesis; Prostate cancer	Focal Adhesion-PI3K-Akt-mTOR-signaling pathway	0	1.165	0.529378	0.995616	1.37	0.894	1.165	1.176	87.8	96.9	10.62	6.29	100.9	82.5	87.1	90.2	96.1	102.4	14955.4	8978.4	8524.7	13375.6	10459.5
FALSE	High	Master Protein	O70318	Band 4.1-like protein 2 OS=Mus musculus GN=Epb41l2 PE=1 SV=2	0	316.843	45	40	189	36	1	988	109.9	5.43	444.87	40	cell organization and biogenesis;regulation of biological process	cytoplasm;cytoskeleton;membrane;nucleus	protein binding;structural molecule activity	Pf00373, Pf04382, Pf05902, Pf08736, Pf09379, Pf09380	13822	ENSMUSG00000019978.16	10	Epb4.1l2; Epb41l2	Tight junction	Splicing factor NOVA regulated synaptic proteins	4	1.064	0.744326	0.995616	29.45	0.843	1.064	1.275	87.1	92.6	13.88	8.41	104.4	85.5	80.7	88	91	102.9	7734.4	6843.7	7154.2	6521	7280.8
FALSE	High	Master Protein	Q8BH64	EH domain-containing protein 2 OS=Mus musculus GN=Ehd2 PE=1 SV=1	0	315.759	62	28	236	27	1	543	61.1	6.51	662.41	28	cell organization and biogenesis;regulation of biological process;transport	cytoplasm;cytoskeleton;cytosol;endosome;membrane	catalytic activity;metal ion binding;nucleotide binding;protein binding	Pf00350, Pf01926, Pf12763	259300	ENSMUSG00000074364.6	7	Ehd2	Endocytosis	Insulin Signaling	1	1.224	0.297303	0.995616	29.76	0.948	1.224	1.469	88.5	108.3	6.77	16.26	97.7	87.1	86.9	92.5	106.6	127.7	7951.6	8548.7	7453.2	7535.5	10460.6
FALSE	High	Master Protein	P24549	Retinal dehydrogenase 1 OS=Mus musculus GN=Aldh1a1 PE=1 SV=5	0	315.741	53	26	311	18	1	501	54.4	7.8	782.12	26	cell organization and biogenesis;metabolic process;regulation of biological process;response to stimulus	cytoplasm;cytosol;nucleus	catalytic activity;nucleotide binding;protein binding	Pf00171, Pf05893, Pf07368	11668	ENSMUSG00000053279.6	19	Aldh1a1	Retinol metabolism; Metabolic pathways	Dopaminergic Neurogenesis; Tryptophan metabolism; Retinol metabolism; Fatty Acid Omega Oxidation	12	1.286	0.367148	0.995616	5.69	0.9	1.286	1.335	102.4	129.5	6.73	14.68	114.3	101.2	102.8	102.9	130.1	137.2	15854.4	17151	16892.5	14274.7	22048.7
FALSE	High	Master Protein	E9Q5F4	Actin, cytoplasmic 1 (Fragment) OS=Mus musculus GN=Actb PE=1 SV=1	0	313.843	80	17	1065	7	1	265	29.4	5.11	2572.3	17		cytoskeleton;cytosol		Pf00022		ENSMUSG00000029580.14	5				2	1.167	0.190605	0.995616	18.43	1.012	1.167	1.312	93.6	100.5	6.22	12.54	97	85.7	93.1	98.2	100	122.2	14839	11627.7	13052.4	15022.5	13573.5
FALSE	High	Master Protein	O35452	Tenascin X OS=Mus musculus GN=Tnxb PE=1 SV=1	0	313.626	24	58	176	58	1	4006	435.2	5.22	361.91	58	cell organization and biogenesis;metabolic process;regulation of biological process	extracellular	protein binding	Pf00041, Pf00147, Pf04885, Pf07974	81877	ENSMUSG00000033327.16	17	Tnxb		Focal Adhesion; Focal Adhesion-PI3K-Akt-mTOR-signaling pathway	0	0.791	0.414813	0.995616	10.6	1.147	0.791	0.7	107.3	95.9	11.76	18.7	95.2	120.4	106.5	109.1	95.2	74.6	5077.5	9525.7	6656.8	5822.9	7530.9
FALSE	High	Master Protein	E9PZD8	Ceruloplasmin OS=Mus musculus GN=Cp PE=1 SV=1	0	313.088	47	39	194	37	1	1086	124.1	5.88	485.76	39	cellular homeostasis;metabolic process;response to stimulus;transport	extracellular;membrane	catalytic activity;metal ion binding;protein binding	Pf00394, Pf07731, Pf07732	12870	ENSMUSG00000003617.16	3	Cp			1	0.957	0.709547	0.995616	3.56	0.931	0.957	1.279	94.3	95.7	5.53	13.88	94.1	99.8	89.4	87.6	95.5	114.4	5365.9	8171.1	6640.9	4998	7816
FALSE	High	Master Protein	A0A0A0MQA5	Tubulin alpha chain (Fragment) OS=Mus musculus GN=Tuba4a PE=1 SV=1	0	313.064	51	20	410	6	1	477	52.9	5.19	1139.97	20	cell organization and biogenesis		catalytic activity;nucleotide binding;protein binding;structural molecule activity	Pf00091, Pf03953		ENSMUSG00000026202.13	1				0	0.982	0.222688	0.995616	0.21	0.983	0.982	0.915	103.7	101.4	5.72	2.48	100.4	105.1	112.4	98.7	103.2	102.8	4515.9	4557.6	4392.4	4439.5	4474.1
FALSE	High	Master Protein	Q3UIK0	Myosin-binding protein C, cardiac-type OS=Mus musculus GN=Mybpc3 PE=1 SV=1	0	312.647	45	46	163	46	1	1278	141.3	6.6	438.15	46	cell organization and biogenesis;regulation of biological process	cytoskeleton	metal ion binding;protein binding;structural molecule activity	Pf00041, Pf00047, Pf07679, Pf13895, Pf13927	17868	ENSMUSG00000002100.15	2	Mybpc3	Dilated cardiomyopathy; Hypertrophic cardiomyopathy (HCM)	Striated Muscle Contraction	0	0.604	0.861127	0.995616	16.89	2.812	0.416	0.604	145.7	88	46.84	55.7	67.9	188.9	130.9	190.9	78.5	79.1	5983	11121.6	5136.9	16821.6	4623
FALSE	High	Master Protein	P68373	Tubulin alpha-1C chain OS=Mus musculus GN=Tuba1c PE=1 SV=1	0	311.716	62	21	413	6	1	449	49.9	5.1	1146.73	21	cell organization and biogenesis	cytoplasm;cytoskeleton;nucleus	catalytic activity;nucleotide binding;structural molecule activity	Pf00091, Pf03953	22146	ENSMUSG00000043091.8	15	Tuba1c	Phagosome; Apoptosis; Gap junction		23	1.217	0.590251	0.995616	6.48	0.834	1.27	1.217	92.4	100.3	11.21	15.35	102	81.6	95.4	85.1	103.6	116.1	15694.1	13171.2	13472.1	13095.5	16728.5
FALSE	High	Master Protein	Q9R069	Basal cell adhesion molecule OS=Mus musculus GN=Bcam PE=1 SV=1	0	311.102	54	22	244	22	1	622	67.6	6.25	703.21	22		cell surface;membrane	protein binding;receptor activity	Pf00047, Pf07679, Pf08205, Pf13895, Pf13927	57278	ENSMUSG00000002980.14	7	Bcam		PluriNetWork	0	1.031	0.536145	0.995616	16.87	0.914	1.031	1.426	88.6	92.2	15.22	8.41	101.1	88.8	74.3	92.4	91.6	106	8734.1	8340.7	6731.7	7980.4	8599.2
FALSE	High	Master Protein	Q02053	Ubiquitin-like modifier-activating enzyme 1 OS=Mus musculus GN=Uba1 PE=1 SV=1	0	311.076	46	39	192	39	1	1058	117.7	5.66	529.08	39	metabolic process;response to stimulus	cytoplasm;cytosol;membrane;mitochondrion;nucleus	catalytic activity;nucleotide binding;protein binding;RNA binding	Pf00899, Pf02134, Pf09358, Pf10585	22201	ENSMUSG00000001924.15	X	Uba1	Ubiquitin mediated proteolysis; Parkinson's disease	Proteasome Degradation; Parkinsons Disease Pathway	0	1.164	0.518956	0.995616	7.65	0.886	1.224	1.164	95	103.2	8.61	15.97	97.6	86.6	102.7	86.5	106	119.6	7015.7	5787.2	9320.1	6217.3	7085.9
FALSE	High	Master Protein	Q8CGC7	Bifunctional glutamate/proline--tRNA ligase OS=Mus musculus GN=Eprs PE=1 SV=4	0	307.648	40	49	161	49	1	1512	170	7.66	381.82	49	metabolic process;regulation of biological process;response to stimulus	cytoplasm;membrane	catalytic activity;nucleotide binding;protein binding;RNA binding	Pf00458, Pf00587, Pf00749, Pf01406, Pf03129, Pf03950, Pf09180, Pf14497	107508	ENSMUSG00000026615.14	1	Eprs	Aminoacyl-tRNA biosynthesis; Porphyrin and chlorophyll metabolism; Metabolic pathways	Parkinsons Disease Pathway	0	0.998	0.811592	0.995616	7.36	0.948	1.094	0.998	97.5	100.5	10.55	9.75	98.9	93.2	114	93.8	101.9	113.8	6613.5	5771.9	5708	6269.3	6314.5
FALSE	High	Master Protein	Q99KI0	Aconitate hydratase, mitochondrial OS=Mus musculus GN=Aco2 PE=1 SV=1	0	307.262	55	37	249	37	1	780	85.4	7.93	639.24	37	metabolic process;response to stimulus	mitochondrion	catalytic activity;metal ion binding	Pf00330, Pf00694	11429	ENSMUSG00000022477.12	15	Aco2	Carbon metabolism; Biosynthesis of amino acids; Citrate cycle (TCA cycle); Glyoxylate and dicarboxylate metabolism; 2-Oxocarboxylic acid metabolism; Metabolic pathways	TCA Cycle	0	0.874	0.909513	0.995616	5.89	1.485	0.874	0.828	113.5	99.2	16.24	15.94	87	113.4	119.6	129.2	99	99.1	9426.2	11951	10109	13998.1	10440.9
FALSE	High	Master Protein	Q8CAQ8	MICOS complex subunit Mic60 OS=Mus musculus GN=Immt PE=1 SV=1	0	307.039	58	40	181	2	1	757	83.8	6.61	472.69	40	cell organization and biogenesis;cellular homeostasis	membrane;mitochondrion	protein binding;RNA binding	Pf09731	76614	ENSMUSG00000052337.15	6	Immt			45	1.073	0.646704	0.995616	27.75	1.274	0.872	1.073	98.7	103.4	7.08	14.4	94.9	105.6	92.7	121	92.1	99.5	9459.9	6643.6	6284.5	12052.9	5792.1
FALSE	High	Master Protein	contaminant_P08730-1	SWISS-PROT:P08730-1 Tax_Id=10090 Gene_Symbol=Krt13 Isoform 1 of Keratin, type I cytoskeletal 13	0	306.35	72	31	217	14	1	437	47.7	4.86	502.32	31											17	0.597	0.315277	0.995616	40.28	1.075	0.597	0.142	199	103.1	48.08	47.91	93.5	193.8	272.4	100.5	115.8	38.8	1148.6	7393.3	29256.9	1234.3	4416.4
FALSE	High	Master Protein	F6ZDS4	Nucleoprotein TPR OS=Mus musculus GN=Tpr PE=1 SV=1	0	305.493	26	61	162	61	1	2431	273.8	5.03	352.32	61	cell division;cell organization and biogenesis;metabolic process;regulation of biological process;response to stimulus;transport	chromosome;cytoplasm;cytoskeleton;Golgi;membrane;nucleus	catalytic activity;motor activity;protein binding;RNA binding;structural molecule activity;transporter activity	Pf00038, Pf01496, Pf01576, Pf02463, Pf04111, Pf04156, Pf07926, Pf08317, Pf09726, Pf12128, Pf13166, Pf14915, Pf15070	108989	ENSMUSG00000006005.17	1	Tpr	Thyroid cancer; RNA transport; Pathways in cancer		0	1.034	0.848261	0.995616	29.76	0.697	1.034	1.242	100.6	94.3	25.7	7.88	123.3	96.9	73.1	85.9	100.2	90.8	8804.7	4767.9	5545.9	6134	4931.4
FALSE	High	Master Protein	A0A0R4J0I1	MCG1051009 OS=Mus musculus GN=Serpina3k PE=1 SV=1	0	305.307	49	20	357	5	1	418	46.6	5.16	996.68	20	regulation of biological process;response to stimulus	extracellular	enzyme regulator activity;protein binding	Pf00079	20714	ENSMUSG00000058207.6	12	Serpina3k			25	1.016	0.849704	0.995616	14.38	1.016	0.916	1.115	113.1	116.7	11.05	9.65	99.9	124.4	110.5	101.5	114	123.2	15425.4	22559.3	15649.4	15672.8	20662.4
FALSE	High	Master Protein	A2API8	A-kinase anchor protein 2 OS=Mus musculus GN=Akap2 PE=1 SV=1	0	302.822	42	33	266	1	1	921	101.5	5.2	592.47	33	cell organization and biogenesis;regulation of biological process;response to stimulus		protein binding		11641	ENSMUSG00000038729.23	4	Akap2		G Protein Signaling Pathways	0	1.082			0		1.082		85.3	92.2				255.8			276.6			90.8			98.3
FALSE	High	Master Protein	Q62009	Periostin OS=Mus musculus GN=Postn PE=1 SV=2	0	301.84	39	30	196	26	1	838	93.1	7.53	502.83	30	cell communication;cell growth;cell organization and biogenesis;regulation of biological process;response to stimulus	cytoplasm;extracellular;Golgi	metal ion binding;protein binding	Pf02469, Pf07546	50706	ENSMUSG00000027750.16	3	Postn			4	1.214	0.137587	0.995616	2.7	1.236	1.214	1.025	86.1	106.4	12.07	2.41	84.5	82.7	102.4	104.5	100.4	104.9	5295.8	6650.6	8934.2	6544.4	8071.8
FALSE	High	Master Protein	P14733	Lamin-B1 OS=Mus musculus GN=Lmnb1 PE=1 SV=3	0	300.47	57	38	267	33	1	588	66.7	5.16	559.76	38	metabolic process;regulation of biological process	cytoplasm;membrane;nucleus	catalytic activity;motor activity;protein binding;structural molecule activity	Pf00038, Pf00932, Pf01576, Pf04111, Pf09726, Pf10186, Pf12128	16906	ENSMUSG00000024590.8	18	Lmnb1	Apoptosis	FAS pathway and Stress induction of HSP regulation	5	0.967	0.617361	0.995616	1.78	0.955	0.967	1.283	93.2	92.4	16.3	2.57	100	93.7	72.4	95.4	90.7	92.9	11182.5	9420.7	7058	10675.9	9110.9
FALSE	High	Master Protein	E9Q800	MICOS complex subunit MIC60 OS=Mus musculus GN=Immt PE=1 SV=1	0	299.589	61	39	178	2	1	679	75.6	7.8	466.31	39	cell organization and biogenesis;cellular homeostasis	membrane;mitochondrion	protein binding;RNA binding	Pf09731	76614	ENSMUSG00000052337.15	6	Immt			0	0.469	0.759438	0.995616	1.25	2.585	0.451	0.469	132.9	76.2	45.27	52.55	59.7	164.6	129.4	154.3	74.2	60.6	295.1	757.6	384.1	762.7	341.4
FALSE	High	Master Protein	O54931	A-kinase anchor protein 2 OS=Mus musculus GN=Akap2 PE=1 SV=3	0	299.307	42	32	268	1	1	893	98.5	5.21	598.33	32	cell organization and biogenesis;regulation of biological process;response to stimulus		protein binding		11641; 677884	ENSMUSG00000038729.23	4	Akap2; Gm20459; Palm2Akap2; Pakap		G Protein Signaling Pathways	0	1.27	0.860029	0.995616	3.44	0.502	1.299	1.27	77.6	92	46.12	12.35	144.8	71.8	67	72.7	93.3	85.1	369.2	56.3	56.6	185.5	73.1
FALSE	High	Master Protein	E9Q450	Tropomyosin alpha-1 chain OS=Mus musculus GN=Tpm1 PE=1 SV=1	0	298.094	76	40	262	4	1	284	32.8	4.78	514.52	40	cell organization and biogenesis;cellular component movement;regulation of biological process;response to stimulus	cytoplasm;cytoskeleton	protein binding;structural molecule activity	Pf00261, Pf12718	22003	ENSMUSG00000032366.15	9	Tpm1		Striated Muscle Contraction	3	0.411	0.372346	0.995616	10	1.534	0.411	0.246	180.3	82.8	31.56	61.49	104	201	179.8	159.5	82.5	44.3	2448.7	2695.6	2286.6	3755.8	1106.8
FALSE	High	Master Protein	Q3UH68	LIM and calponin homology domains-containing protein 1 OS=Mus musculus GN=Limch1 PE=1 SV=2	0	298.046	51	47	199	2	1	1057	118.1	5.48	425.81	47	cell organization and biogenesis		metal ion binding;protein binding	Pf00307, Pf00412	77569	ENSMUSG00000037736.18	5	Limch1			48	1.289	0.737688	0.995616	24.54	0.682	1.289	1.502	79.5	100.1	31.71	11.63	117.9	77.7	65.1	80.4	100.2	97.8	8024.7	5093.9	5211.7	5475	6566.6
FALSE	High	Master Protein	Q5SYD0	Unconventional myosin-Id OS=Mus musculus GN=Myo1d PE=1 SV=1	0	297.334	47	45	183	43	1	1006	116	9.41	399.61	45	regulation of biological process;transport	cytosol;endoplasmic reticulum;endosome;membrane	catalytic activity;motor activity;nucleotide binding;protein binding	Pf00063, Pf06017	338367	ENSMUSG00000035441.14	11	Myo1d			2	1.258	0.215919	0.995616	1.5	0.982	1.258	1.27	90.2	95.4	10.35	12.71	94.2	77.5	92.2	92.5	97.5	117.1	6967.7	6772.7	5635.4	6844.4	8518.5
FALSE	High	Master Protein	Q3V117	ATP-citrate synthase OS=Mus musculus GN=Acly PE=1 SV=1	0	296.838	45	40	181	40	1	1101	120.7	7.44	421.51	40	metabolic process	cytoplasm;cytosol;membrane;mitochondrion	catalytic activity;metal ion binding;nucleotide binding;protein binding	Pf00285, Pf00549, Pf02629, Pf08442	104112	ENSMUSG00000020917.17	11	Acly		Fatty Acid Biosynthesis	0	1.078	0.0651209	0.995616	3.07	1.143	1.056	1.078	99.8	105.4	10.62	8.62	90.8	99.8	112.2	103.8	105.4	121	5622.3	6096.3	8815	6424.2	6438.1
FALSE	High	Master Protein	Q61233	Plastin-2 OS=Mus musculus GN=Lcp1 PE=1 SV=4	0	296.621	56	31	195	27	1	627	70.1	5.33	476.26	31	cell organization and biogenesis;cellular component movement;regulation of biological process;response to stimulus	cytoplasm;cytoskeleton;cytosol;membrane	metal ion binding;protein binding	Pf00036, Pf00307, Pf13405, Pf13499, Pf13833	18826	ENSMUSG00000021998.16	14	Lcp1			0	1.254	0.585024	0.995616	4.38	0.82	1.254	1.291	93.3	105.6	8	19.41	101.7	86.7	96	83.4	108.7	123.9	8986.9	6915.6	9370.2	7372.2	8671.2
FALSE	High	Master Protein	A0A0R4J0Z1	Protein disulfide-isomerase A4 OS=Mus musculus GN=Pdia4 PE=1 SV=1	0	293.348	53	36	234	35	1	641	72.3	5.22	487.75	36	cellular homeostasis;metabolic process;regulation of biological process;response to stimulus	cell surface;endoplasmic reticulum;organelle lumen	catalytic activity;metal ion binding;RNA binding	Pf00085, Pf01216, Pf13098, Pf13848, Pf13905	12304	ENSMUSG00000025823.9	6	Pdia4	Thyroid hormone synthesis; Protein processing in endoplasmic reticulum		1	1.068	0.79252	0.995616	2.67	0.907	1.068	1.087	92.6	95	7.5	3.68	100.4	91.7	86.6	91	98	94.1	9040.1	8854.4	9569.8	8200.3	9456.2
FALSE	High	Master Protein	O88990	Alpha-actinin-3 OS=Mus musculus GN=Actn3 PE=2 SV=1	0	293.275	52	40	169	31	1	900	103	5.45	414.74	40	cell differentiation;regulation of biological process;response to stimulus		metal ion binding;protein binding	Pf00307, Pf00435, Pf08726, Pf11971, Pf13499, Pf13514	11474	ENSMUSG00000006457.3	19	Actn3	Arrhythmogenic right ventricular cardiomyopathy (ARVC); Tight junction; Leukocyte transendothelial migration; Amoebiasis; Focal adhesion; Regulation of actin cytoskeleton; Viral carcinogenesis; Systemic lupus erythematosus; Adherens junction	Striated Muscle Contraction	0	0.691	0.384351	0.995616	39.93	1.236	0.691	0.301	155.4	101.9	34.09	36.29	90.8	171.2	184.8	112.3	118.3	55.6	525	7068.1	16508.8	649	4881.4
FALSE	High	Master Protein	Q922J3	CAP-Gly domain-containing linker protein 1 OS=Mus musculus GN=Clip1 PE=1 SV=1	0	292.551	42	52	156	47	1	1391	155.7	5.24	357.08	52	cell organization and biogenesis;regulation of biological process;transport	cytoplasm;cytoskeleton;endosome;Golgi;membrane	catalytic activity;metal ion binding;motor activity;protein binding;structural molecule activity	Pf00038, Pf01302, Pf01576, Pf02463, Pf07888, Pf09730, Pf10174, Pf12128, Pf13166, Pf13514	56430	ENSMUSG00000049550.17	5	Clip1	mTOR signaling pathway		5	1.079	0.960984	0.995616	20.46	0.736	1.079	1.228	97.4	98.3	19.49	9.32	116.1	95.5	78.5	85.5	103	96.3	7380.4	5459.7	5734.3	5433.9	5889.3
FALSE	High	Master Protein	E9QQ96	Obscurin OS=Mus musculus GN=Obscn PE=1 SV=2	0	292.502	24	78	134	68	1	7496	815.1	5.78	287.6	78	cell differentiation;development;metabolic process;regulation of biological process	cytoplasm;cytosol;extracellular;membrane;nucleus	catalytic activity;metal ion binding;nucleotide binding;protein binding	Pf00041, Pf00047, Pf00169, Pf00612, Pf00621, Pf07654, Pf07679, Pf07686, Pf13895, Pf13927	380698	ENSMUSG00000061462.17	11	Obscn			10	0.532	0.61911	0.995616	3.61	1.83	0.532	0.487	147	92.6	32.11	43.36	84.9	167.3	141.4	155.4	89.1	68.8	5524.2	5786.3	4879.7	10106.6	3080.2
FALSE	High	Master Protein	Q99PL5	Ribosome-binding protein 1 OS=Mus musculus GN=Rrbp1 PE=1 SV=2	0	292.329	42	44	176	44	1	1605	172.8	9.33	433.44	44	metabolic process;regulation of biological process;response to stimulus;transport	endoplasmic reticulum;membrane;ribosome	protein binding;receptor activity;structural molecule activity	Pf00038, Pf03276, Pf03962, Pf04111, Pf04156, Pf05104, Pf08317, Pf09606, Pf09726, Pf10186, Pf12128, Pf13779	81910		2	Rrbp1	Protein processing in endoplasmic reticulum		0	0.919	0.441513	0.995616	22.54	0.678	0.919	1.084	106.9	91.8	19.05	7.41	122	104.5	82.8	82.8	96	89.8	9104.7	7160.3	7946	6176.2	6577.8
FALSE	High	Master Protein	P58774	Tropomyosin beta chain OS=Mus musculus GN=Tpm2 PE=1 SV=1	0	291.858	73	43	240	6	1	284	32.8	4.7	435.14	43	cell organization and biogenesis;regulation of biological process	cytoplasm;cytoskeleton	protein binding;structural molecule activity	Pf00261, Pf12718	22004	ENSMUSG00000028464.16	4	Tpm2	Hypertrophic cardiomyopathy (HCM); Adrenergic signaling in cardiomyocytes; Dilated cardiomyopathy; Cardiac muscle contraction	Striated Muscle Contraction	39	0.525	0.228332	0.995616	20.71	0.995	0.525	0.259	167.3	88.2	20.75	43.36	116.5	171.9	171.2	115.9	90.3	44.4	12264.6	19584	21678.4	12201.4	10287.3
FALSE	High	Master Protein	P09470	Angiotensin-converting enzyme OS=Mus musculus GN=Ace PE=1 SV=3	0	291.422	35	35	183	35	1	1312	150.8	6.55	464.07	35	cell proliferation;metabolic process;regulation of biological process;response to stimulus;transport	cytoplasm;endosome;extracellular;membrane;vacuole	catalytic activity;metal ion binding;protein binding	Pf01401	11421	ENSMUSG00000020681.14	11	Ace	Renin secretion; Hypertrophic cardiomyopathy (HCM); Renin-angiotensin system; Chagas disease (American trypanosomiasis)	ACE Inhibitor Pathway	0	1.38	0.189348	0.995616	1.44	0.995	1.38	1.393	88.6	106.3	17.08	9.19	103.5	73.8	85.8	103.1	101.8	119.6	6526	6601.2	6501.1	6496.2	9109.7
FALSE	High	Master Protein	Q8VDN2	Sodium/potassium-transporting ATPase subunit alpha-1 OS=Mus musculus GN=Atp1a1 PE=1 SV=1	0	290.416	44	38	259	23	1	1023	112.9	5.45	590.64	38	cellular homeostasis;metabolic process;regulation of biological process;response to stimulus;transport	endoplasmic reticulum;endosome;Golgi;membrane	catalytic activity;metal ion binding;nucleotide binding;protein binding;transporter activity	Pf00122, Pf00689, Pf00690, Pf00702, Pf08282, Pf12710, Pf13246	11928	ENSMUSG00000033161.10	3	Atp1a1	Endocrine and other factor-regulated calcium reabsorption; Pancreatic secretion; Aldosterone-regulated sodium reabsorption; Cardiac muscle contraction; Proximal tubule bicarbonate reclamation; Mineral absorption; Insulin secretion; Bile secretion; Thyroid hormone synthesis; cAMP signaling pathway; Protein digestion and absorption; Salivary secretion; Carbohydrate digestion and absorption; cGMP-PK…	Calcium Regulation in the Cardiac Cell	20	1.009	0.900898	0.995616	19.4	1.172	0.877	1.009	103.9	104.8	6.48	8.78	95	106.9	106	111.3	93.7	106.9	8142.2	8095.9	8783.6	9541.4	7097
FALSE	High	Master Protein	Q6P6L5	Myosin-binding protein C, slow-type OS=Mus musculus GN=Mybpc1 PE=1 SV=1	0	289.76	47	45	171	1	1	1124	126.1	5.95	392.77	45	cell organization and biogenesis	cytoskeleton	protein binding;structural molecule activity	Pf00041, Pf00047, Pf07679, Pf13895, Pf13927	109272	ENSMUSG00000020061.17	10	Mybpc1		Striated Muscle Contraction	46	0.687	0.319985	0.995616	34.65	1.027	0.687	0.185	167.2	92.6	35.82	50.26	96.6	179.2	207.8	99.2	123.1	38.4	980.6	11376.7	25122.6	1007.1	7811.9
FALSE	High	Master Protein	Q04857	Collagen alpha-1(VI) chain OS=Mus musculus GN=Col6a1 PE=1 SV=1	0	289.312	41	29	195	29	1	1025	108.4	5.36	562.91	29	cell differentiation;cell organization and biogenesis;response to stimulus	extracellular;membrane	protein binding	Pf00092, Pf01391, Pf13519, Pf13768	12833	ENSMUSG00000001119.7	10	Col6a1	PI3K-Akt signaling pathway; Protein digestion and absorption; ECM-receptor interaction; Focal adhesion		0	0.786	0.859891	0.995616	12.74	1.603	0.786	0.676	114.1	93.7	29.49	16.21	74.1	113	137.3	118.7	88.8	92.8	5570.6	11314.4	10422.5	8931.1	8891.3
FALSE	High	Master Protein	D3YU50	Myosin-binding protein C, slow-type OS=Mus musculus GN=Mybpc1 PE=1 SV=1	0	286.93	47	45	171	1	1	1127	126.5	5.88	389.22	45	cell organization and biogenesis	cytoskeleton	protein binding;structural molecule activity	Pf00041, Pf00047, Pf07679, Pf13895, Pf13927	109272	ENSMUSG00000020061.17	10	Mybpc1		Striated Muscle Contraction	0
FALSE	High	Master Protein	P31001	Desmin OS=Mus musculus GN=Des PE=1 SV=3	0	285.207	64	34	272	31	1	469	53.5	5.27	643.28	34	cell organization and biogenesis	cytoplasm;cytoskeleton;membrane	protein binding;structural molecule activity	Pf00038, Pf03962, Pf04732	13346	ENSMUSG00000026208.9	1	Des	Arrhythmogenic right ventricular cardiomyopathy (ARVC); Hypertrophic cardiomyopathy (HCM); Dilated cardiomyopathy	Striated Muscle Contraction	0	0.609	0.240466	0.995616	2.42	1.07	0.582	0.609	133.2	97.4	14.46	28.21	119.7	154.2	122.7	128.1	89.8	74.7	10303.8	11419.6	9164.9	11022.4	6645.8
FALSE	High	Master Protein	Q8BL66	Early endosome antigen 1 OS=Mus musculus GN=Eea1 PE=1 SV=2	0	284.949	44	56	149	56	1	1411	160.8	5.77	324.85	56	cell organization and biogenesis;metabolic process;transport	cytoplasm;cytosol;endosome;membrane	metal ion binding;protein binding	Pf01363, Pf07888, Pf09726	216238	ENSMUSG00000036499.9	10	Eea1	Phagosome; Endocytosis; Tuberculosis		0	1.008	0.895686	0.995616	28.49	0.78	1.008	1.202	98.6	96.1	16.88	6.26	111.6	97.7	79.2	87.1	98.5	95.2	6570.1	4855.4	5461	5127.8	4895.2
FALSE	High	Master Protein	D3YU22	LIM and calponin homology domains-containing protein 1 OS=Mus musculus GN=Limch1 PE=1 SV=1	0	284.331	48	46	195	1	1	1068	119.5	5.63	410.32	46	cell organization and biogenesis		metal ion binding;protein binding	Pf00307, Pf00412		ENSMUSG00000037736.18	5				0	0.833	0.110518	0.995616	5.31	0.656	0.833	0.876	109.6	89.7	12.3	3.75	126.3	107	99.9	82.9	89.1	87.5	80.5	167.5	90.2	52.8	139.5
FALSE	High	Master Protein	P08071	Lactotransferrin OS=Mus musculus GN=Ltf PE=1 SV=4	0	284.113	68	41	198	40	1	707	77.8	8.53	443.25	41	defense response;metabolic process;regulation of biological process;response to stimulus;transport	cell surface;cytoplasm;extracellular;nucleus	catalytic activity;enzyme regulator activity;metal ion binding	Pf00405, Pf12974	17002	ENSMUSG00000032496.7	9	Ltf			0	1.33	0.186538	0.995616	30.06	1.02	1.6	1.33	93.9	124.9	16.58	6.23	111.8	80.1	94.8	114	128.1	126.1	11459.2	6495.1	7394.3	11689.2	10389.5
FALSE	High	Master Protein	Q64518	Sarcoplasmic/endoplasmic reticulum calcium ATPase 3 OS=Mus musculus GN=Atp2a3 PE=1 SV=3	0	284.072	44	37	190	26	1	1038	113.6	5.85	435.64	37	transport	endoplasmic reticulum;membrane	catalytic activity;metal ion binding;nucleotide binding;protein binding;transporter activity	Pf00122, Pf00689, Pf00690, Pf00702, Pf08282, Pf12710, Pf13246	53313	ENSMUSG00000020788.15	11	Atp2a3	Alzheimer's disease; cGMP-PKG signaling pathway; Calcium signaling pathway; Pancreatic secretion	Calcium Regulation in the Cardiac Cell; Alzheimers Disease; Myometrial Relaxation and Contraction Pathways	0	1.207	0.0184889	0.995616	5.42	1.147	1.207	1.251	89.3	102.4	8.04	10.56	89.3	81.2	95.4	102.4	98	119.4	2895.5	2764.1	2438.1	3320.9	3336.5
FALSE	High	Master Protein	Q00519	Xanthine dehydrogenase/oxidase OS=Mus musculus GN=Xdh PE=1 SV=5	0	283.358	38	35	176	34	1	1335	146.5	7.56	387.3	35	metabolic process;regulation of biological process;response to stimulus;transport	cytoplasm;cytosol;endoplasmic reticulum;extracellular	catalytic activity;metal ion binding;nucleotide binding;protein binding	Pf00941, Pf01315, Pf01799, Pf02738, Pf03450, Pf11715	22436	ENSMUSG00000024066.8	17	Xdh	Purine metabolism; Peroxisome; Caffeine metabolism; Drug metabolism - other enzymes; Metabolic pathways	Purine metabolism; Selenium Micronutrient Network; Folic Acid Network	1	1.29	0.529151	0.995616	8.4	0.82	1.29	1.363	82.6	106.6	12.2	15.37	100.9	82.6	81.8	82.7	106.5	111.5	6335.9	4476.1	5211.4	5192.5	5772.3
FALSE	High	Master Protein	Q9WUB3	Glycogen phosphorylase, muscle form OS=Mus musculus GN=Pygm PE=1 SV=3	0	281.195	49	42	184	35	1	842	97.2	7.11	394.71	42	cellular homeostasis;metabolic process;response to stimulus	cytoplasm;endoplasmic reticulum	catalytic activity;nucleotide binding	Pf00343	19309	ENSMUSG00000032648.14; ENSMUSG00000106877.3	19; CHR_MG4249_PATCH	Pygm	Glucagon signaling pathway; Insulin resistance; Insulin signaling pathway; Starch and sucrose metabolism; Metabolic pathways	Glycogen Metabolism	6	0.868	0.481421	0.995616	54.78	1.294	0.868	0.246	135.6	117.6	38.33	41.66	98.3	139.7	211.9	127.1	121.2	52.1	3662.5	8400.8	17048.1	4737.5	7289.2
FALSE	High	Master Protein	Q9DCV7	Keratin, type II cytoskeletal 7 OS=Mus musculus GN=Krt7 PE=1 SV=1	0	280.874	67	31	221	28	1	457	50.7	5.87	471.2	31	cell organization and biogenesis;transport	cytoplasm;cytoskeleton;nucleus	catalytic activity;motor activity;protein binding;structural molecule activity	Pf00038, Pf01576, Pf06160, Pf07926, Pf08317, Pf11559, Pf12128, Pf12137, Pf13166, Pf13514	110310	ENSMUSG00000023039.16	15	Krt7		EGFR1 Signaling Pathway	0	1.096	0.727501	0.995616	43.86	0.772	1.096	1.485	89.2	96.4	26.89	6.24	112.1	88.6	64.5	86.5	97.1	95.8	11456.4	6449.3	4231.5	8839.2	7066.3
FALSE	High	Master Protein	P38647	Stress-70 protein, mitochondrial OS=Mus musculus GN=Hspa9 PE=1 SV=3	0	280.491	52	37	190	36	1	679	73.4	6.07	488.62	37	cell differentiation;cell organization and biogenesis;metabolic process;regulation of biological process;transport	cytoplasm;mitochondrion;nucleus;organelle lumen	nucleotide binding;protein binding;RNA binding	Pf00012, Pf06723	15526	ENSMUSG00000024359.8	18	Hspa9	RNA degradation; Tuberculosis		0	0.998	0.808455	0.995616	11.16	0.998	0.894	1.073	108.6	97.1	14.42	9.72	108.9	108.3	83.6	108.6	96.9	89.7	9360.6	8669.1	7821.7	9337.4	7752.1
FALSE	High	Master Protein	P27773	Protein disulfide-isomerase A3 OS=Mus musculus GN=Pdia3 PE=1 SV=2	0	280.023	58	33	232	33	1	505	56.6	6.21	536.66	33	cell communication;cellular homeostasis;metabolic process;regulation of biological process;response to stimulus	cell surface;cytoplasm;endoplasmic reticulum;extracellular;membrane;mitochondrion;nucleus;organelle lumen	catalytic activity;protein binding;RNA binding	Pf00085, Pf13098, Pf13848, Pf13899, Pf13905	14827	ENSMUSG00000027248.13	2	Pdia3	Protein processing in endoplasmic reticulum; Antigen processing and presentation		0	1.15	0.527572	0.995616	8.48	0.89	1.215	1.15	81.3	92.6	14.62	4.02	101.7	80.1	79.3	90.5	97.3	91.2	10376.5	7370.1	8003.6	9235.7	8958.3
FALSE	High	Master Protein	G5E874	Laminin subunit gamma-2 OS=Mus musculus GN=Lamc2 PE=1 SV=1	0	279.007	40	40	175	40	1	1193	130.3	6.47	454.7	40	cell organization and biogenesis;regulation of biological process	extracellular;membrane	protein binding	Pf00052, Pf00053, Pf04012, Pf05557, Pf12128, Pf13514	16782	ENSMUSG00000026479.13	1	Lamc2	Pathways in cancer; PI3K-Akt signaling pathway; Toxoplasmosis; Amoebiasis; ECM-receptor interaction; Small cell lung cancer; Focal adhesion	Alpha6-Beta4 Integrin Signaling Pathway; Focal Adhesion; Focal Adhesion-PI3K-Akt-mTOR-signaling pathway; Inflammatory Response Pathway	0	1.316	0.0437272	0.995616	1.96	1.334	1.141	1.316	83.2	109.6	3.18	9.74	82.4	83.4	87.5	109.9	95.1	115.1	5508.5	6376.8	4823.6	7346.8	7274.1
FALSE	High	Master Protein	Q3U2G2	Heat shock 70 kDa protein 4 OS=Mus musculus GN=Hspa4 PE=1 SV=1	0	278.931	50	35	181	31	1	842	94.1	5.21	422.93	35	cell organization and biogenesis;regulation of biological process;response to stimulus;transport	cytoplasm;cytosol;nucleus	nucleotide binding;protein binding	Pf00012, Pf06723	15525	ENSMUSG00000020361.13	11	Hspa4	Antigen processing and presentation		5	1.202	0.354663	0.995616	3.34	0.931	1.202	1.229	93.9	105	4.46	13.25	96.6	88.9	95.6	90	106.9	117.5	7346.9	7011.6	5158.4	6842.5	8426
FALSE	High	Master Protein	A0A0A0MQF6	Glyceraldehyde-3-phosphate dehydrogenase OS=Mus musculus GN=Gapdh PE=1 SV=1	0	278.826	60	19	451	2	1	359	38.6	8.97	923.28	19	cell death;cell organization and biogenesis;development;metabolic process;regulation of biological process;response to stimulus	cytoplasm;cytoskeleton;cytosol;membrane;mitochondrion;nucleus	catalytic activity;nucleotide binding;protein binding	Pf00044, Pf02800	14433	ENSMUSG00000057666.18	6	Gapdh		Glycolysis and Gluconeogenesis	32	1.032	0.537356	0.995616	2.34	1.032	1.049	0.66	106.7	105.4	18.12	9.29	100.5	105	138.5	103.8	110.1	91.5	13711.2	15572.6	22988.5	14154.1	16329.8
FALSE	High	Master Protein	P09411	Phosphoglycerate kinase 1 OS=Mus musculus GN=Pgk1 PE=1 SV=4	0	277.892	75	29	182	29	1	417	44.5	7.9	439.26	29	cell differentiation;metabolic process;regulation of biological process;response to stimulus	cytoplasm;cytosol;membrane	catalytic activity;nucleotide binding	Pf00162	18655	ENSMUSG00000062070.12	X	Pgk1	Carbon metabolism; Metabolic pathways; Glycolysis / Gluconeogenesis; HIF-1 signaling pathway; Biosynthesis of amino acids	Glycolysis and Gluconeogenesis	0	1.017	0.941189	0.995616	12.56	1.017	1.104	0.876	100.3	106.1	12.21	5.5	96.3	99.1	119.8	98	109.3	104.9	5658.8	7132.2	8164	5757.6	7871.3
FALSE	High	Master Protein	A2AIM4	Tropomyosin beta chain OS=Mus musculus GN=Tpm2 PE=1 SV=1	0	277.615	68	40	237	3	1	284	33	4.69	442.39	40	cell organization and biogenesis	cytoplasm;cytoskeleton	protein binding;structural molecule activity	Pf00261, Pf12718	22004	ENSMUSG00000028464.16	4	Tpm2		Striated Muscle Contraction	0	0.943	0.711183	0.995616	28.39	1.198	0.74	0.943	100.7	102.2	24.98	19.8	96.3	131.9	81.7	115.4	97.7	77.1	454.3	1043.3	606.3	544.4	772.4
FALSE	High	Master Protein	Q61768	Kinesin-1 heavy chain OS=Mus musculus GN=Kif5b PE=1 SV=3	0	277.51	50	38	171	38	1	963	109.5	6.44	402.37	38	cell differentiation;cell organization and biogenesis;cellular component movement;metabolic process;regulation of biological process;transport	cytoplasm;cytoskeleton;cytosol;membrane	catalytic activity;motor activity;nucleotide binding;protein binding	Pf00225, Pf01576, Pf02463, Pf03999, Pf04111, Pf04156, Pf05483, Pf05557, Pf05622, Pf06160, Pf07111, Pf07888, Pf10174, Pf12128, Pf13514, Pf14915	16573	ENSMUSG00000006740.13	18	Kif5b	Endocytosis; Dopaminergic synapse	Insulin Signaling	0	1.102	0.755991	0.995616	17.17	0.835	1.102	1.23	92.9	102.2	6.99	13.34	104.6	92.8	92.9	87.3	102.3	114.2	6421.5	7545.7	6629	5359.4	8315.8
FALSE	High	Master Protein	Q8K0E8	Fibrinogen beta chain OS=Mus musculus GN=Fgb PE=1 SV=1	0	275.558	67	30	239	30	1	481	54.7	7.08	506	30	cell organization and biogenesis;coagulation;defense response;metabolic process;regulation of biological process;response to stimulus	cell surface;cytoplasm;extracellular	protein binding;structural molecule activity	Pf00147, Pf01920, Pf08702	110135	ENSMUSG00000033831.5	3	Fgb	Platelet activation; Complement and coagulation cascades	Complement and Coagulation Cascades; Blood Clotting Cascade	0	0.912	0.58907	0.995616	7.71	2.48	0.855	0.912	120.6	113.2	31.91	24.99	66.2	122.2	125.8	164.2	104.4	114.7	6894	11106.5	8791	17097.9	9495
FALSE	High	Master Protein	E9Q852	Afadin OS=Mus musculus GN=Afdn PE=1 SV=2	0	275.481	36	48	161	2	1	1805	204.4	6.24	370.26	48	cell differentiation;cell organization and biogenesis;regulation of biological process;response to stimulus	cytoplasm	protein binding	Pf00498, Pf00595, Pf00788, Pf01843		ENSMUSG00000068036.14	17				46	1.219	0.741732	0.995616	11.74	0.758	1.219	1.316	82.4	100.4	19.33	11.18	112.1	82.4	80.5	85	100.4	105.9	7882.9	5245.6	4407.9	5976	6395.4
FALSE	High	Master Protein	P97434	Myosin phosphatase Rho-interacting protein OS=Mus musculus GN=Mprip PE=1 SV=2	0	273.741	51	44	173	4	1	1024	116.3	6.21	380.62	44	regulation of biological process	cytoplasm;cytoskeleton;cytosol	protein binding	Pf00169	26936	ENSMUSG00000005417.17	11	Mprip			0	1.217	0.900809	0.995616	16.19	0.668	1.35	1.217	93.8	97.1	28.66	14.75	122.4	69.1	90	81.8	93.2	109.6	797.4	205.5	189.1	532.5	277.5
FALSE	High	Master Protein	Q8BWT1	3-ketoacyl-CoA thiolase, mitochondrial OS=Mus musculus GN=Acaa2 PE=1 SV=3	0	273.535	82	21	209	21	1	397	41.8	8.09	581.37	21	cell organization and biogenesis;metabolic process;regulation of biological process;response to stimulus	membrane;mitochondrion;organelle lumen	catalytic activity;RNA binding	Pf00108, Pf02801, Pf02803	52538	ENSMUSG00000036880.9	18	Acaa2	Metabolic pathways; Fatty acid elongation; Fatty acid metabolism; Fatty acid degradation; Valine, leucine and isoleucine degradation	Fatty Acid Biosynthesis	0	1.036	0.641832	0.995616	14.54	1.138	0.932	1.036	103.4	98.7	6.97	11.28	102.4	104.9	91.8	116.5	97.8	95.2	6788.1	6365.4	7984.2	7722.2	5931.8
FALSE	High	Master Protein	A6ZI44	Fructose-bisphosphate aldolase OS=Mus musculus GN=Aldoa PE=1 SV=1	0	272.611	67	25	236	22	1	418	45.1	7.91	701.14	25	cellular homeostasis;metabolic process;regulation of biological process;response to stimulus	cytoplasm;cytoskeleton;cytosol;membrane;mitochondrion;nucleus	catalytic activity;protein binding;RNA binding	Pf00274	11674	ENSMUSG00000030695.14	7	Aldoa		Glycolysis and Gluconeogenesis	4	0.906	0.367414	0.995616	16.41	1.028	0.906	0.517	120.2	108.8	19.8	16.59	108.8	120.8	157.8	111.8	109.4	81.6	7224	7615.9	15867.2	7424.6	6896.8
FALSE	High	Master Protein	Q9Z0U1	Tight junction protein ZO-2 OS=Mus musculus GN=Tjp2 PE=1 SV=2	0	271.387	40	40	193	40	1	1167	131.2	6.79	417.47	40	regulation of biological process;response to stimulus;transport	cell surface;cytosol;membrane;nucleus	protein binding	Pf00595, Pf00625, Pf07653, Pf13180	21873	ENSMUSG00000024812.9	19	Tjp2	Tight junction		0	1.187	0.683841	0.995616	24.55	0.777	1.187	1.384	85.5	96.8	25.35	6.46	112.5	83.7	68.4	87.4	99.4	94.7	8391.7	5661.1	5076.5	6518.4	6722.4
FALSE	High	Master Protein	Q9EQP2	EH domain-containing protein 4 OS=Mus musculus GN=Ehd4 PE=1 SV=1	0	271.366	57	23	253	21	1	541	61.4	6.76	581.33	23	cell organization and biogenesis;regulation of biological process;response to stimulus;transport	endoplasmic reticulum;endosome;membrane	metal ion binding;nucleotide binding;protein binding	Pf00350, Pf01926, Pf12763	98878	ENSMUSG00000027293.13	2	Ehd4	Endocytosis		2	1.361	0.164342	0.995616	5.94	1.017	1.361	1.415	87.4	105.2	12.03	11.33	100.2	78.7	89	101.9	107.1	125.9	9980.7	7697.4	7793.8	10152.1	10473.5
FALSE	High	Master Protein	F6VG99	LIM domain only 7 (Fragment) OS=Mus musculus GN=Lmo7 PE=1 SV=1	0	271.196	33	46	201	2	1	1604	181.8	6.62	399.96	46	metabolic process;regulation of biological process		catalytic activity;metal ion binding;protein binding	Pf00412, Pf00595, Pf13180		ENSMUSG00000033060.15	14				47	1.175	0.941928	0.995616	39.95	0.61	1.175	1.491	87.1	87.8	41.34	11.17	129.3	83.1	56.2	78.9	97.6	83.8	9802.6	4908.5	4315	5978.9	5765.3
FALSE	High	Master Protein	E9Q3X0	Major vault protein OS=Mus musculus GN=Mvp PE=1 SV=1	0	271.119	52	34	187	34	1	870	96.8	5.64	459.07	34	cell proliferation;metabolic process;regulation of biological process;response to stimulus	cytoplasm;cytoskeleton;cytosol;membrane;nucleus	protein binding	Pf01145, Pf01505, Pf11978	78388	ENSMUSG00000030681.18	7	Mvp			0	1.021	0.892098	0.995616	23.57	0.859	1.191	1.021	100.2	101.9	10.15	7.48	107.1	87.9	103	91.9	104.7	105.2	7322.9	5603.7	5984.1	6288.5	6675
FALSE	High	Master Protein	F6XLV1	Ciliary rootlet coiled-coil, rootletin family member 2 OS=Mus musculus GN=Crocc2 PE=1 SV=2	0	270.52	38	52	135	52	1	1638	186.5	6.13	307.24	52	metabolic process			Pf04111, Pf07888, Pf15035	381284	ENSMUSG00000084989.3	1	E030010N08Rik; Crocc2			0	1.075	0.854709	0.995616	9.51	0.749	1.075	1.144	95.7	102.8	28.5	4.38	138	91.4	82.9	103.4	98.2	94.9	6537.3	5086.4	4449.2	4899.5	5466.5
FALSE	High	Master Protein	Q5SQ27	MCG140354 OS=Mus musculus GN=Sec14l3 PE=1 SV=1	0	270.515	65	21	264	19	1	401	46.1	5.92	605.61	21	transport		transporter activity	Pf00650, Pf03765, Pf13716	380683	ENSMUSG00000054986.13	11	Sec14l3			2	1.247	0.262336	0.995616	15.01	0.96	1.247	1.373	90.7	103	6.27	19.54	91.9	83.7	94.5	88.2	104.4	129.8	7233.2	7894.9	10120.7	6940.3	9843.5
FALSE	High	Master Protein	F6TFN2	LIM domain only 7 (Fragment) OS=Mus musculus GN=Lmo7 PE=1 SV=1	0	270.219	43	44	204	1	1	1189	133.9	5.99	404.27	44	metabolic process;regulation of biological process		catalytic activity;metal ion binding;protein binding	Pf00412, Pf00595, Pf13180		ENSMUSG00000033060.15	14				0	1.741	0.420059	0.995616	17.55	0.741	1.947	1.741	63.2	109.9	41.12	14.02	114.9	57.4	61.7	85.2	111.7	107.3	323.5	214.5	251.1	239.8	417.6
FALSE	High	Master Protein	A0A1L1STC6	Nesprin-1 OS=Mus musculus GN=Syne1 PE=1 SV=1	0	269.22	10	69	127	68	1	8799	1009.3	5.58	246.78	69	cell differentiation;cell organization and biogenesis;regulation of biological process	cytoplasm;cytoskeleton;Golgi;membrane;nucleus	protein binding;RNA binding	Pf00307, Pf00435, Pf10541, Pf12128	64009	ENSMUSG00000096054.3	10	Syne1			0	1.001	0.952368	0.995616	20.11	0.865	1.001	1.175	98.1	98.2	5.81	10.4	106.7	97.7	95.8	92.3	97.8	112.6	4201.6	5052.1	2622.3	3635.6	5057.5
FALSE	High	Master Protein	E9Q9C3	Afadin OS=Mus musculus GN=Afdn PE=1 SV=1	0	269.109	34	47	160	1	1	1827	207.2	6.23	366.19	47	cell differentiation;cell organization and biogenesis;regulation of biological process;response to stimulus	cytoplasm;cytosol;membrane	protein binding	Pf00498, Pf00595, Pf00788, Pf01843	17356	ENSMUSG00000068036.14	17	Mllt4; Afdn			0	1.087			0		1.087		91.9	99.9				275.7			299.7			81.2			88.3
FALSE	High	Master Protein	Q61598	Rab GDP dissociation inhibitor beta OS=Mus musculus GN=Gdi2 PE=1 SV=1	0	268.465	67	29	170	22	1	445	50.5	6.25	386.6	29	metabolic process;regulation of biological process;response to stimulus;transport	cytoplasm;Golgi;membrane	catalytic activity;enzyme regulator activity;protein binding;RNA binding	Pf00996	14569	ENSMUSG00000021218.9	13	Gdi2			8	1.205	0.190885	0.995616	0.62	0.997	1.21	1.205	92.2	106.3	6.48	13.34	92.3	87.9	99.8	92	106.3	120.3	4715.9	8302.8	8448.4	4700.1	10044.8
FALSE	High	Master Protein	P63038	60 kDa heat shock protein, mitochondrial OS=Mus musculus GN=Hspd1 PE=1 SV=1	0	267.531	52	24	202	24	1	573	60.9	6.18	621.84	24	cell organization and biogenesis;cell proliferation;metabolic process;regulation of biological process;response to stimulus;transport	cell surface;cytoplasm;cytosol;endoplasmic reticulum;endosome;Golgi;membrane;mitochondrion;organelle lumen	catalytic activity;nucleotide binding;protein binding;RNA binding	Pf00118	15510	ENSMUSG00000025980.14	1	Hspd1	Type I diabetes mellitus; Tuberculosis; Legionellosis; RNA degradation	SIDS Susceptibility Pathways	0	1.001	0.883097	0.995616	28.85	0.787	1.001	1.196	103.6	98	23.67	6.19	122.3	101.7	75.2	96.2	101.8	89.9	11839.7	9252.2	7166.7	9314.6	9259.1
FALSE	High	Master Protein	E9QPD7	Pyruvate carboxylase OS=Mus musculus GN=Pcx PE=1 SV=1	0	267.133	39	37	198	37	1	1179	129.7	6.71	447.82	37	metabolic process;regulation of biological process	cytoplasm;membrane;mitochondrion	catalytic activity;DNA binding;metal ion binding;nucleotide binding	Pf00289, Pf00364, Pf00682, Pf02222, Pf02436, Pf02785, Pf02786, Pf07478, Pf08443, Pf13533, Pf13535, Pf15632	18563	ENSMUSG00000024892.15	19	Pcx	Carbon metabolism; Pyruvate metabolism; Metabolic pathways; Biosynthesis of amino acids; Citrate cycle (TCA cycle)	Fatty Acid Biosynthesis; Glycolysis and Gluconeogenesis; TCA Cycle; Alanine and aspartate metabolism	0	1.065	0.0249327	0.995616	0.5	1.101	1.065	1.062	102.1	112.4	4.57	4.44	102.2	99.1	108.3	112.6	105.5	115	7199.6	6935.8	8377	7929.6	7387.5
FALSE	High	Master Protein	Q7TQD7	Myo1b protein OS=Mus musculus GN=Myo1b PE=1 SV=1	0	266.959	40	43	178	43	1	1136	132	9.33	411.67	43	cell organization and biogenesis;cellular component movement;transport	cytoplasm;endosome;membrane	catalytic activity;motor activity;nucleotide binding;protein binding	Pf00063, Pf06017	17912	ENSMUSG00000018417.14	1	Myo1b			0	1.244	0.288571	0.995616	24.62	0.947	1.45	1.244	90.7	100	17.08	10.58	98	69.9	92	92.8	101.4	114.4	6594	4529.5	6578.8	6244.2	6568.4
FALSE	High	Master Protein	P07310	Creatine kinase M-type OS=Mus musculus GN=Ckm PE=1 SV=1	0	266.857	78	24	212	23	1	381	43	7.06	550.39	24	metabolic process;response to stimulus	cytoplasm	catalytic activity;nucleotide binding	Pf00217, Pf02807	12715	ENSMUSG00000030399.2	7	Ckm	Arginine and proline metabolism; Metabolic pathways		1	0.643	0.411065	0.995616	43.32	1.376	0.643	0.189	175.3	112.8	32.53	54.64	110.5	178.3	219.7	152	114.7	41.6	6120.2	11968.4	22682.4	8419.9	7701.5
FALSE	High	Master Protein	P13020	Gelsolin OS=Mus musculus GN=Gsn PE=1 SV=3	0	266.685	51	28	263	28	1	780	85.9	6.18	770.93	28	cell death;cell organization and biogenesis;metabolic process;regulation of biological process;response to stimulus;transport	cytoplasm;cytoskeleton;cytosol;extracellular;membrane;nucleus	metal ion binding;protein binding	Pf00626	227753	ENSMUSG00000026879.14	2	Gsn	Regulation of actin cytoskeleton; Fc gamma R-mediated phagocytosis; Viral carcinogenesis	Regulation of Actin Cytoskeleton	0	1.009	0.429761	0.995616	2.99	0.989	1.009	1.259	95.8	97.3	12.55	2.13	94.9	97	76.6	93.9	97.9	96.5	9522	10027.1	9095.4	9414.2	10117.6
FALSE	High	Master Protein	O88322	Nidogen-2 OS=Mus musculus GN=Nid2 PE=1 SV=2	0	265.293	36	37	179	36	1	1403	153.8	5.38	467.63	37	cell organization and biogenesis	cell surface;extracellular;membrane	metal ion binding;protein binding	Pf00058, Pf00086, Pf06119, Pf06247, Pf07474, Pf07645, Pf08450, Pf12662, Pf12947, Pf14670	18074	ENSMUSG00000021806.3	14	Nid2			0	1.054	0.845205	0.995616	13.07	1.054	0.873	1.147	102.4	95	13.29	7.96	101.5	106.4	82.1	107	92.9	94.1	6190	7284.5	5065.3	6523.2	6359.7
FALSE	High	Master Protein	S4R1W1	Glyceraldehyde-3-phosphate dehydrogenase OS=Mus musculus GN=Gm3839 PE=1 SV=1	0	264.342	61	18	441	1	1	333	35.8	8.03	902.94	18	metabolic process		catalytic activity;nucleotide binding	Pf00044, Pf02800		ENSMUSG00000097148.2	14				0	0.926			19.23	1.077		0.797	107.8	99.9	14.79	6.45	145.2		179.1	156.3		142.7	568.7		296.9	612.4
FALSE	High	Master Protein	P97927	Laminin subunit alpha-4 OS=Mus musculus GN=Lama4 PE=1 SV=2	0	263.587	28	35	172	35	1	1816	201.7	6.21	463.21	35	cell differentiation;cell organization and biogenesis;regulation of biological process;transport	cytoskeleton;extracellular	protein binding	Pf00053, Pf00054, Pf02210, Pf03302, Pf04849, Pf05149, Pf05483, Pf06008, Pf06009, Pf06160, Pf10174, Pf12128, Pf13385, Pf13514	16775	ENSMUSG00000019846.11	10	Lama4	Small cell lung cancer; PI3K-Akt signaling pathway; Focal adhesion; Pathways in cancer; Toxoplasmosis; African trypanosomiasis; Amoebiasis; ECM-receptor interaction	Focal Adhesion; Focal Adhesion-PI3K-Akt-mTOR-signaling pathway	0	1.123	0.411607	0.995616	14.15	1.123	0.932	1.231	97.8	101	11.59	6.85	96.7	101.9	81.1	108.6	94.9	99.9	6114.9	6315.7	5064.5	6869.8	5883.4
FALSE	High	Master Protein	Q6P4T2	U5 small nuclear ribonucleoprotein 200 kDa helicase OS=Mus musculus GN=Snrnp200 PE=1 SV=1	0	263.466	29	48	146	48	1	2136	244.4	6.06	332.4	48	cell differentiation;metabolic process	membrane;nucleus;spliceosomal complex	catalytic activity;DNA binding;nucleotide binding;protein binding;RNA binding	Pf00270, Pf00271, Pf02889, Pf04851	320632	ENSMUSG00000003660.10	2	Snrnp200	Spliceosome		0	1.092	0.684904	0.995616	12.05	0.878	1.092	1.181	95	97.7	6.23	11.78	101.9	90	95.6	89.5	98.3	112.9	5447	4928.2	4975.9	4784	5382.7
FALSE	High	Master Protein	P26043	Radixin OS=Mus musculus GN=Rdx PE=1 SV=3	0	262.962	46	28	262	18	1	583	68.5	6.2	527.2	28	cell organization and biogenesis;regulation of biological process;response to stimulus	cytoplasm;cytoskeleton;membrane	protein binding;RNA binding	Pf00373, Pf00769, Pf09379, Pf09380	19684	ENSMUSG00000032050.17	9	Rdx	MicroRNAs in cancer; Proteoglycans in cancer; Regulation of actin cytoskeleton	Regulation of Actin Cytoskeleton	0	1.3	0.517113	0.995616	5.67	0.825	1.35	1.3	81.4	98	23.34	7.97	110.6	78.6	72.8	91.3	106.1	94.7	6030.8	3745.3	4634.6	4975.3	5056.3
FALSE	High	Master Protein	Q9WTQ5	A-kinase anchor protein 12 OS=Mus musculus GN=Akap12 PE=1 SV=1	0	261.872	30	39	138	39	1	1684	180.6	4.44	344.69	39	metabolic process;regulation of biological process;response to stimulus;transport	cytoplasm;cytoskeleton;cytosol;membrane	catalytic activity;protein binding;structural molecule activity	Pf03832	83397	ENSMUSG00000038587.9	10	Akap12		G Protein Signaling Pathways	0	1	0.73532	0.995616	59.68	0.501	1	1.403	97.5	91.3	38.2	15.82	137	93.8	62.6	68.6	93.8	87.9	9449.6	5899.7	4148.8	4729.7	5901.6
FALSE	High	Master Protein	Q9EP71	Ankycorbin OS=Mus musculus GN=Rai14 PE=1 SV=1	0	260.449	50	43	139	43	1	979	108.8	6.27	304.68	43	cell organization and biogenesis;transport	cytoplasm;cytoskeleton;cytosol;membrane;mitochondrion;nucleus	catalytic activity;motor activity;protein binding	Pf00023, Pf00529, Pf01576, Pf03961, Pf05667, Pf05701, Pf12128, Pf12796, Pf13166, Pf13514, Pf13606, Pf13637, Pf13857, Pf14817	75646	ENSMUSG00000022246.13	15	Rai14			0	1.14	0.819877	0.995616	32.29	0.732	1.14	1.389	84.1	95.9	25.34	8.05	115.5	83.9	71.1	84.5	95.7	98.7	8446.4	4659.8	4368.3	6180.6	5313.2
FALSE	High	Master Protein	P17182	Alpha-enolase OS=Mus musculus GN=Eno1 PE=1 SV=3	0	260.169	62	27	224	14	1	434	47.1	6.8	596.54	27	metabolic process;regulation of biological process;response to stimulus	cell surface;cytoplasm;cytosol;membrane;nucleus	catalytic activity;metal ion binding;protein binding;RNA binding	Pf00113, Pf03952, Pf13378	13806; 433182	ENSMUSG00000059040.4; ENSMUSG00000063524.13	4; 18	Eno1; Gm5506; Eno1b	HIF-1 signaling pathway; Biosynthesis of amino acids; Metabolic pathways; Glycolysis / Gluconeogenesis; RNA degradation; Carbon metabolism	Glycolysis and Gluconeogenesis	16	0.986	0.551654	0.995616	5.9	0.986	1.027	0.928	104.3	105.2	5.15	1.52	104.4	103.3	113.4	103	106.1	105.2	8148.9	9736.5	9571.9	8036	9994.6
FALSE	High	Master Protein	Q03265	ATP synthase subunit alpha, mitochondrial OS=Mus musculus GN=Atp5a1 PE=1 SV=1	0	259.928	55	26	321	26	1	553	59.7	9.19	756.93	26	metabolic process;regulation of biological process;transport	membrane;mitochondrion	catalytic activity;nucleotide binding;protein binding;RNA binding;transporter activity	Pf00006, Pf00306, Pf02663, Pf02874, Pf05943	11946	ENSMUSG00000025428.15	18	Atp5a1	Parkinson's disease; Huntington's disease; Alzheimer's disease; Oxidative phosphorylation; Metabolic pathways	Electron Transport Chain; Oxidative phosphorylation	0	0.874	0.872174	0.995616	15.47	1.375	0.754	0.874	112.1	98	14.6	18.39	92.6	124.1	107.6	127.3	93.6	94	11768.6	15448.3	9328.3	16181.8	11650.6
FALSE	High	Master Protein	A0A1B0GSG5	Ribonuclease inhibitor OS=Mus musculus GN=Rnh1 PE=1 SV=1	0	259.27	61	23	165	23	1	492	53.9	5.01	478.01	23	regulation of biological process	cytoplasm;cytosol	enzyme regulator activity		107702	ENSMUSG00000038650.15	7	Rnh1			0	1.081	0.855234	0.995616	5.66	0.764	1.081	1.122	97.2	105.1	7.72	13.14	111.5	98.2	97.4	85.1	106.2	109.4	6731.1	6804.5	7790.8	5139.8	7356.9
FALSE	High	Master Protein	P68372	Tubulin beta-4B chain OS=Mus musculus GN=Tubb4b PE=1 SV=1	0	259.128	73	21	427	1	1	445	49.8	4.89	935.65	21	cell organization and biogenesis	cytoplasm;cytoskeleton;nucleus	catalytic activity;nucleotide binding;RNA binding;structural molecule activity	Pf00091, Pf03953, Pf10644	227613	ENSMUSG00000036752.4	2	Tubb4b	Phagosome; Gap junction		34	0.987	0.928075	0.995616	16.23	0.877	0.987	1.13	99.9	98.6	1.71	11.32	102.8	99.9	99.7	90.1	98.6	112.6	15369.5	13069.5	14327.2	13472.6	12905.7
FALSE	High	Master Protein	A8DUK4	Beta-globin OS=Mus musculus GN=Hbbt1 PE=1 SV=1	0	258.434	83	16	1517	5	1	147	15.7	7.69	3693.66	16	regulation of biological process;transport		antioxidant activity;catalytic activity;metal ion binding;protein binding;transporter activity	Pf00042	100503605; 101488143; 15129	ENSMUSG00000073940.3; ENSMUSG00000052305.6	7	Beta-s; Hbb-bs; Hbb-bt; Hbb-b1	Malaria; African trypanosomiasis		20	1.298	0.442258	0.995616	13.9	0.851	1.298	1.42	88.8	111.3	7.97	19.49	97.7	84.1	87.1	83.1	109.2	123.6	53237.5	51494.3	68709.9	45300.7	66847.6
FALSE	High	Master Protein	P58252	Elongation factor 2 OS=Mus musculus GN=Eef2 PE=1 SV=2	0	258.172	45	30	200	29	1	858	95.3	6.83	419.33	30	cell differentiation;cell proliferation;metabolic process;regulation of biological process;response to stimulus	cytoplasm;cytosol;membrane;nucleus;ribosome	catalytic activity;nucleotide binding;protein binding;RNA binding	Pf00009, Pf00679, Pf03144, Pf03764, Pf14492	13629	ENSMUSG00000034994.10	10	Eef2	AMPK signaling pathway; Oxytocin signaling pathway	Translation Factors	0	1.003	0.483355	0.995616	3.58	0.978	1.214	1.003	96	106.5	11.11	7.98	96.8	88.4	110.1	94.7	107.3	110.4	6040	6359.8	8209.2	5909.3	7721.1
FALSE	High	Master Protein	P27546	Microtubule-associated protein 4 OS=Mus musculus GN=Map4 PE=1 SV=3	0	257.193	43	34	155	22	1	1125	117.4	4.98	379.15	34	cell division;cell organization and biogenesis;cellular component movement;regulation of biological process	cytoplasm;cytoskeleton	protein binding;RNA binding	Pf00418	17758	ENSMUSG00000032479.15	9	Map4; Mtap4			13	1.077	0.727066	0.995616	8.29	0.665	1.077	1.137	95.2	93.2	22.48	9.93	122.1	92	79.2	81.2	99.1	90.1	7899.5	4482.5	5283.3	5255.5	4827
FALSE	High	Master Protein	A0A0R4J0Q5	Lamin-B2 OS=Mus musculus GN=Lmnb2 PE=1 SV=1	0	256.657	52	32	176	27	1	615	69	5.55	449.92	32		membrane;nucleus	structural molecule activity	Pf00038, Pf00932, Pf04156	16907	ENSMUSG00000062075.13	10	Lmnb2		FAS pathway and Stress induction of HSP regulation	0	1.017	0.614995	0.995616	13.86	0.922	1.017	1.249	90.5	92	18.25	3.43	104.2	90.5	71.9	96.1	92	89.8	7262.8	5399	4739.4	6696.6	5491.5
FALSE	High	Master Protein	Q6P5E4	UDP-glucose:glycoprotein glucosyltransferase 1 OS=Mus musculus GN=Uggt1 PE=1 SV=4	0	256.655	35	40	148	39	1	1551	176.3	5.62	376.95	40	metabolic process	endoplasmic reticulum;organelle lumen	catalytic activity;protein binding	Pf06427	320011	ENSMUSG00000037470.14	1	Uggt1	Protein processing in endoplasmic reticulum		1	1.19	0.328202	0.995616	0.73	0.946	1.19	1.196	95.2	99.6	8.05	10.74	99	84.9	96.5	93.6	101	115.4	5751.2	4752.1	4328.4	5441	5655.3
FALSE	High	Master Protein	E9Q448	Tropomyosin alpha-1 chain OS=Mus musculus GN=Tpm1 PE=1 SV=1	0	256.644	72	34	224	1	1	284	32.8	4.75	480.83	34	cell organization and biogenesis;cellular component movement;regulation of biological process;response to stimulus	cytoplasm;cytoskeleton	protein binding;structural molecule activity	Pf00261, Pf12718	22003	ENSMUSG00000032366.15	9	Tpm1		Striated Muscle Contraction	0	0.909			19.28	1.063		0.777	97.4	88.6	11.27	32.84	155.9		132.9	165.8		103.3	65.5		456.5	69.7
FALSE	High	Master Protein	contaminant_P19001	SWISS-PROT:P19001 Tax_Id=10090 Gene_Symbol=Krt19 Keratin, type I cytoskeletal 19	0	256.41	75	33	261	23	1	403	44.5	5.39	566.35	33											11	0.829	0.205755	0.995616	12.97	0.723	0.997	0.829	106.6	88.8	11.05	6.4	121.5	98	105.4	87.9	97.7	87.4	10840.7	6859.1	10504.1	7842.3	6835.6
FALSE	High	Master Protein	P20918	Plasminogen OS=Mus musculus GN=Plg PE=1 SV=3	0	255.868	52	33	167	32	1	812	90.7	6.6	377.95	33	cell differentiation;cell organization and biogenesis;cellular component movement;cellular homeostasis;coagulation;metabolic process;regulation of biological process	cell surface;extracellular;membrane	catalytic activity;protein binding	Pf00024, Pf00051, Pf00089, Pf09342, Pf13365	18815	ENSMUSG00000059481.4	17	Plg	Complement and coagulation cascades; Neuroactive ligand-receptor interaction; Influenza A; Staphylococcus aureus infection	Complement and Coagulation Cascades; Blood Clotting Cascade	1	1.009	0.939104	0.995616	15.92	1.118	0.901	1.009	107.1	105.2	9.13	3.13	94	112.6	106.9	105.1	101.4	108	4814.7	7022.6	7112.5	5382.2	6324.4
FALSE	High	Master Protein	Q9WVK4	EH domain-containing protein 1 OS=Mus musculus GN=Ehd1 PE=1 SV=1	0	255.46	59	27	221	20	1	534	60.6	6.83	541.27	27	cell organization and biogenesis;regulation of biological process;response to stimulus;transport	endosome;membrane	metal ion binding;nucleotide binding;protein binding	Pf00350, Pf01926, Pf12763	13660	ENSMUSG00000024772.9; ENSMUSG00000107039.1	19; CHR_MG4249_PATCH	Ehd1	Endocytosis	Insulin Signaling	7	1.284	0.242519	0.995616	16.29	0.967	1.284	1.425	86.2	105.4	7.73	14.42	95.8	82.5	86.6	92.6	105.9	123.5	6921.1	6701.4	7844.8	6691.9	8604.8
FALSE	High	Master Protein	Q5SWU9	Acetyl-CoA carboxylase 1 OS=Mus musculus GN=Acaca PE=1 SV=1	0	255.226	28	54	147	47	1	2345	265.1	6.39	326.6	54	cell organization and biogenesis;metabolic process;response to stimulus	cytoplasm;cytoskeleton;cytosol;mitochondrion	catalytic activity;metal ion binding;nucleotide binding;protein binding	Pf00289, Pf00364, Pf01039, Pf02222, Pf02655, Pf02785, Pf02786, Pf07478, Pf08326, Pf13535, Pf15632	107476	ENSMUSG00000020532.18	11	Acaca	Glucagon signaling pathway; Metabolic pathways; AMPK signaling pathway; Pyruvate metabolism; Fatty acid biosynthesis; Propanoate metabolism; Insulin signaling pathway; Fatty acid metabolism	Focal Adhesion-PI3K-Akt-mTOR-signaling pathway; Fatty Acid Biosynthesis; Dysregulated miRNA Targeting in Insulin/PI3K-AKT Signaling; Leptin and adiponectin	7	0.984	0.62651	0.995616	5.59	1.031	0.945	0.984	107	101.6	7.19	5.85	98.7	107.1	114	101.7	101.3	112.1	5811.5	6294.4	5995.9	5989.3	5950.1
FALSE	High	Master Protein	O08788	Dynactin subunit 1 OS=Mus musculus GN=Dctn1 PE=1 SV=3	0	254.562	36	38	143	38	1	1281	141.6	5.9	336.85	38	cell organization and biogenesis;cellular component movement;regulation of biological process;transport	chromosome;cytoplasm;cytoskeleton;cytosol;membrane;nucleus	catalytic activity;motor activity;protein binding	Pf01302, Pf05622, Pf05667, Pf06160, Pf12128, Pf12455, Pf13166, Pf15035	13191	ENSMUSG00000031865.16	6	Dctn1	Vasopressin-regulated water reabsorption; Huntington's disease		0	1.132	0.541175	0.995616	20.86	0.877	1.132	1.291	89.3	101.1	8.54	11.64	102.2	89.3	87.7	89.7	101.1	113.3	5771.3	4053.2	4794.6	5063	4587.9
FALSE	High	Master Protein	Q60710	Deoxynucleoside triphosphate triphosphohydrolase SAMHD1 OS=Mus musculus GN=Samhd1 PE=1 SV=2	0	253.051	61	35	169	3	1	627	72.6	7.96	337.41	35	cell organization and biogenesis;defense response;metabolic process;regulation of biological process;response to stimulus	membrane;nucleus	catalytic activity;metal ion binding;nucleotide binding;protein binding;RNA binding	Pf00536, Pf01966, Pf07647	56045		2	Samhd1			36	1.362	0.346812	0.995616	1.87	0.895	1.379	1.362	86.2	101.3	10.06	18.95	93.4	77	90.3	83.6	106.1	123	4957.4	4466.3	6075.5	4438.4	6158
FALSE	High	Master Protein	P24270	Catalase OS=Mus musculus GN=Cat PE=1 SV=4	0	251.708	60	29	185	29	1	527	59.8	7.88	423.01	29	cell differentiation;cell organization and biogenesis;metabolic process;regulation of biological process;response to stimulus	cytosol;endoplasmic reticulum;Golgi;membrane;mitochondrion;vacuole	antioxidant activity;catalytic activity;metal ion binding;nucleotide binding;protein binding	Pf00199, Pf06628	12359	ENSMUSG00000027187.10	2	Cat	Longevity regulating pathway - multiple species; Amyotrophic lateral sclerosis (ALS); Carbon metabolism; FoxO signaling pathway; Peroxisome; Glyoxylate and dicarboxylate metabolism; Longevity regulating pathway; Tryptophan metabolism	Selenium Micronutrient Network; Tryptophan metabolism; Folic Acid Network; Oxidative Stress	0	1.234	0.403379	0.995616	1.39	0.906	1.245	1.234	94.2	108.7	10.8	8.71	107.1	86.8	93.6	97	108	115.5	7295.3	4734	5162.3	6606.2	5895
FALSE	High	Master Protein	P47738	Aldehyde dehydrogenase, mitochondrial OS=Mus musculus GN=Aldh2 PE=1 SV=1	0	251.073	58	26	265	24	1	519	56.5	7.62	680.44	26	metabolic process;regulation of biological process	mitochondrion;organelle lumen	catalytic activity;nucleotide binding;protein binding	Pf00171	11669	ENSMUSG00000029455.14	5	Aldh2	Glycolysis / Gluconeogenesis; Metabolic pathways; Arginine and proline metabolism; Pentose and glucuronate interconversions; beta-Alanine metabolism; Lysine degradation; Tryptophan metabolism; Histidine metabolism; Glycerolipid metabolism; Ascorbate and aldarate metabolism; Fatty acid degradation; Valine, leucine and isoleucine degradation; Pyruvate metabolism	Tryptophan metabolism; Fatty Acid Omega Oxidation	1	1.277	0.531224	0.995616	13.07	0.817	1.277	1.39	92.6	112.3	16.56	14.14	116.8	86.6	91.2	95.4	110.7	126.8	12864.6	8955.1	8075.4	10507.1	11437
FALSE	High	Master Protein	Q63ZW7	InaD-like protein OS=Mus musculus GN=Patj PE=1 SV=2	0	249.531	30	38	121	38	1	1834	198.4	4.97	331.39	38		cytoplasm;cytosol;membrane	protein binding	Pf00595, Pf09045, Pf13180	12695	ENSMUSG00000061859.16	4	Inadl; Patj	Tight junction; Hippo signaling pathway		0	1.179	0.741427	0.995616	28.56	0.747	1.179	1.406	86	99.6	23.87	9.69	112.7	85.6	70.5	84.2	100.9	99.1	5463.4	4345.2	3539.4	4081.8	5123
FALSE	High	Master Protein	P26040	Ezrin OS=Mus musculus GN=Ezr PE=1 SV=3	0	248.155	51	31	230	21	1	586	69.4	6.1	493.83	31	cell differentiation;cell organization and biogenesis;metabolic process;regulation of biological process;response to stimulus;transport	cytoplasm;cytoskeleton;cytosol;endosome;membrane	protein binding;RNA binding	Pf00373, Pf00769, Pf09379, Pf09380	22350	ENSMUSG00000052397.8	17	Ezr	Gastric acid secretion; Regulation of actin cytoskeleton; Proteoglycans in cancer; Leukocyte transendothelial migration; MicroRNAs in cancer	Regulation of Actin Cytoskeleton	1	1.079	0.627679	0.995616	29.34	0.865	1.079	1.316	87.7	94.6	6.62	14.77	96.2	87.7	84.7	83.2	94.6	111.5	3112.3	4024.6	4615.3	2693.4	4342.1
FALSE	High	Master Protein	E9Q0K6	Deoxynucleoside triphosphate triphosphohydrolase SAMHD1 OS=Mus musculus GN=Samhd1 PE=1 SV=1	0	246.854	58	33	161	1	1	651	74.9	7.27	331.42	33	cell organization and biogenesis;defense response;metabolic process;regulation of biological process;response to stimulus	membrane;nucleus	catalytic activity;metal ion binding;nucleotide binding;protein binding;RNA binding	Pf00536, Pf01966, Pf07647	56045	ENSMUSG00000027639.16	2	Samhd1			0	1.575	0.57893	0.995616	5.06	0.682	1.629	1.575	75.8	107.9	26.72	23.33	110.2	67.1	76.7	75.2	109.3	120.9	35.6	56.6	112.4	24.3	92.2
FALSE	High	Master Protein	P09055	Integrin beta-1 OS=Mus musculus GN=Itgb1 PE=1 SV=1	0	244.286	39	27	211	27	1	798	88.2	5.94	460.38	27	cell differentiation;cell growth;cell organization and biogenesis;cellular component movement;cellular homeostasis;metabolic process;regulation of biological process;response to stimulus;transport	cell surface;cytoplasm;endosome;membrane	metal ion binding;protein binding;receptor activity	Pf00362, Pf07965, Pf08725	16412	ENSMUSG00000025809.15	8	Itgb1	Axon guidance; Toxoplasmosis; Leukocyte transendothelial migration; ECM-receptor interaction; Pertussis; Small cell lung cancer; Arrhythmogenic right ventricular cardiomyopathy (ARVC); Bacterial invasion of epithelial cells; Rap1 signaling pathway; Cell adhesion molecules (CAMs); Hypertrophic cardiomyopathy (HCM); PI3K-Akt signaling pathway; Dilated cardiomyopathy; Pathways in cancer; Platelet ac…	Primary Focal Segmental Glomerulosclerosis FSGS; PluriNetWork; Focal Adhesion; Factors and pathways affecting insulin-like growth factor (IGF1)-Akt signaling; Focal Adhesion-PI3K-Akt-mTOR-signaling pathway; Signaling of Hepatocyte Growth Factor Receptor; Integrin-mediated Cell Adhesion	0	1.094	0.163675	0.995616	2.83	1.094	1.073	1.332	85.5	104.2	9.28	7.56	96.2	86.4	80.1	105.2	92.7	106.6	7372.9	7845.9	5426.5	8065.1	8418.9
FALSE	High	Master Protein	contaminant_P07744	SWISS-PROT:P07744 Tax_Id=10090 Gene_Symbol=Krt4 Keratin, type II cytoskeletal 4	0	241.964	62	34	203	25	1	525	56.2	8.15	360.19	34											4	0.7	0.348411	0.995616	39.53	1.081	0.7	0.157	176.2	104.8	49.34	46.15	92.6	168.4	265.3	100.1	117.9	41.6	1563.2	7985.4	26599.5	1689.8	5592
FALSE	High	Master Protein	Q80YQ1	Thrombospondin 1 OS=Mus musculus GN=Thbs1 PE=1 SV=1	0	240.428	39	36	144	20	1	1171	129.6	4.94	302.37	36	cell organization and biogenesis;cellular component movement;defense response;metabolic process;regulation of biological process;response to stimulus	cell surface;cytoplasm;endoplasmic reticulum;extracellular	metal ion binding;protein binding	Pf00090, Pf00093, Pf02210, Pf02412, Pf05735, Pf12947, Pf14828	21825	ENSMUSG00000040152.8	2	Thbs1	Malaria; p53 signaling pathway; TGF-beta signaling pathway; Bladder cancer; MicroRNAs in cancer; Rap1 signaling pathway; Focal adhesion; ECM-receptor interaction; Phagosome; PI3K-Akt signaling pathway; Proteoglycans in cancer	Inflammatory Response Pathway; Focal Adhesion; Focal Adhesion-PI3K-Akt-mTOR-signaling pathway; TGF Beta Signaling Pathway	16	1.117	0.986425	0.997667	40.68	1.423	0.621	1.117	107.2	119.7	24.45	17.97	91.7	147	108.7	130.5	91.2	121.4	2978.5	10092.8	4080.5	4238	6263.3
FALSE	High	Master Protein	Q9QUR6	Prolyl endopeptidase OS=Mus musculus GN=Prep PE=1 SV=1	0	240.133	59	31	157	31	1	710	80.7	5.73	401.65	31	metabolic process	cytoplasm;cytosol;membrane;nucleus	catalytic activity	Pf00326, Pf02897	19072	ENSMUSG00000019849.11	10	Prep	Renin-angiotensin system		0	1.248	0.300957	0.995616	22.88	0.938	1.248	1.441	91.1	106.4	4.7	22.68	92.1	86.2	94.5	86.4	107.5	136.1	6613.7	6481.8	8837.1	6204.9	8088.7
FALSE	High	Master Protein	E9PYI7	LIM domain only 7 OS=Mus musculus GN=Lmo7 PE=1 SV=1	0	239.642	33	42	181	1	1	1453	164.6	5.73	340.37	42	metabolic process;regulation of biological process	membrane	catalytic activity;protein binding	Pf00595, Pf13180	380928	ENSMUSG00000033060.15	14	Lmo7			0	1.524	0.532821	0.995616	17.24	0.712	1.701	1.524	66.6	98.3	44.23	9.64	123.9	62.1	60.1	88.3	105.6	91.7	348.7	115.9	281	248.4	197.2
FALSE	High	Master Protein	Q99K51	Plastin-3 OS=Mus musculus GN=Pls3 PE=1 SV=3	0	239.575	53	32	173	26	1	630	70.7	5.62	360.41	32	cell organization and biogenesis	cytoplasm;cytosol;membrane	metal ion binding;protein binding	Pf00307, Pf13499	102866	ENSMUSG00000016382.15	X	Pls3			6	1.205	0.358915	0.995616	20.13	0.919	1.205	1.369	90.8	103	4.11	18.9	93.7	86.6	92	86.1	104.3	125.9	6920.3	6043.1	7144.3	6360.3	7283.5
FALSE	High	Master Protein	D3Z041	Long-chain-fatty-acid--CoA ligase 1 OS=Mus musculus GN=Acsl1 PE=1 SV=1	0	239.067	47	29	154	27	1	699	78	7.47	401.08	29	metabolic process;regulation of biological process;response to stimulus	membrane;mitochondrion	catalytic activity	Pf00501		ENSMUSG00000018796.13	8				2	0.794	0.898637	0.995616	5.32	1.921	0.794	0.748	123.5	101.8	22.8	30.75	82.9	119.5	131.6	159.2	94.8	98.5	6967.6	8883.9	5307.1	13383.1	7050.5
FALSE	High	Master Protein	contaminant_P13645	SWISS-PROT:P13645 Tax_Id=9606 Gene_Symbol=KRT10 Keratin, type I cytoskeletal 10	0	238.912	59	33	151	29	1	593	59.5	5.21	338.29	33											5	0.942	0.383833	0.995616	10.37	1.034	0.867	0.942	104.9	91	35.35	37.97	108.9	104.9	52.6	112.6	91	49.6	4781.6	3647.1	5013.6	4945.4	3163.4
FALSE	High	Master Protein	E9PVZ8	Golgi autoantigen, golgin subfamily b, macrogolgin 1 OS=Mus musculus GN=Golgb1 PE=1 SV=1	0	234.716	22	60	116	60	1	3238	369.9	5.05	223.52	60	metabolic process	Golgi;membrane	RNA binding	Pf04111, Pf05622, Pf07888, Pf09726, Pf12128, Pf13166	224139	ENSMUSG00000034243.16	16	Golgb1			0	0.945	0.673414	0.995616	26.41	0.756	0.945	1.166	103.1	93.6	18.57	4.73	116.1	102.1	79.6	87.8	96.5	92.7	3625.5	5761.3	4390.7	2741.5	5442.8
FALSE	High	Master Protein	P21614	Vitamin D-binding protein OS=Mus musculus GN=Gc PE=1 SV=2	0	232.538	58	25	185	25	1	476	53.6	5.5	409.41	25	metabolic process;transport	cytosol;extracellular	protein binding;transporter activity	Pf00273, Pf09164	14473	ENSMUSG00000035540.12	5	Gc			0	0.948	0.231773	0.995616	3.77	0.975	0.817	0.948	109.6	99.5	11.12	4.47	98.6	123.3	110.9	96.2	100.7	105.2	4574.2	9847.4	11338.5	4461	8042.1
FALSE	High	Master Protein	P10126	Elongation factor 1-alpha 1 OS=Mus musculus GN=Eef1a1 PE=1 SV=3	0	232.325	57	22	200	5	1	462	50.1	9.01	518.11	22	cell organization and biogenesis;metabolic process;regulation of biological process;response to stimulus	cytoplasm;cytoskeleton;cytosol;membrane;nucleus	catalytic activity;nucleotide binding;protein binding;RNA binding	Pf00009, Pf03143, Pf03144	13627	ENSMUSG00000037742.14	9	Eef1a1; LOC101056619	Legionellosis; RNA transport	EGFR1 Signaling Pathway; Translation Factors	19	1.237	0.559591	0.995616	18.32	0.815	1.39	1.237	90	108.7	13.46	15.2	105.6	80.6	92.7	86	112	114.7	8750.6	6369.9	8678.8	7129.3	8856.4
FALSE	High	Master Protein	contaminant_P35908	SWISS-PROT:P35908 Tax_Id=9606 Gene_Symbol=KRT2 Keratin, type II cytoskeletal 2 epidermal	0	230.495	53	33	131	26	1	645	65.8	8	262.88	33											3	0.941	0.92599	0.995616	5.69	0.941	0.9	1.215	95.9	86.4	37.51	27.16	117.8	95.4	52.4	110.8	85.9	63.7	3487.7	2287.2	4121.8	3282.6	2059.5
FALSE	High	Master Protein	P07759	Serine protease inhibitor A3K OS=Mus musculus GN=Serpina3k PE=1 SV=2	0	230.205	42	16	253	1	1	418	46.9	5.16	691.28	16	regulation of biological process;response to stimulus	extracellular	enzyme regulator activity;protein binding	Pf00079	20714		12	Serpina3k			0	0.859			0			0.859	125.9	108.1					377.6			324.4			124
FALSE	High	Master Protein	E9Q401	Ryanodine receptor 2 OS=Mus musculus GN=Ryr2 PE=1 SV=1	0	229.519	14	52	90	50	1	4966	564.5	6.09	184.16	52	cell communication;cell death;cellular homeostasis;development;regulation of biological process;response to stimulus;transport	cytoplasm;endoplasmic reticulum;membrane	metal ion binding;protein binding;transporter activity	Pf00520, Pf00622, Pf01365, Pf02026, Pf02815, Pf06459, Pf08454, Pf08709, Pf13499, Pf13833, Pf14070	20191	ENSMUSG00000021313.15	13	Ryr2	Insulin secretion; Calcium signaling pathway; Oxytocin signaling pathway; cAMP signaling pathway; Arrhythmogenic right ventricular cardiomyopathy (ARVC); Adrenergic signaling in cardiomyocytes; Hypertrophic cardiomyopathy (HCM); Circadian entrainment; Cardiac muscle contraction; Dilated cardiomyopathy; Pancreatic secretion	SIDS Susceptibility Pathways; Myometrial Relaxation and Contraction Pathways; Calcium Regulation in the Cardiac Cell	2	0.646	0.886323	0.995616	6.39	2.173	0.58	0.646	136.6	93.2	32.48	41.3	77.1	153.3	130.2	167.6	88.9	84.1	4572.4	5819.9	786.7	9936.7	3373.5
FALSE	High	Master Protein	P37040	NADPH--cytochrome P450 reductase OS=Mus musculus GN=Por PE=1 SV=2	0	229.376	47	26	149	26	1	678	77	5.53	367.93	26	metabolic process;regulation of biological process;response to stimulus	endoplasmic reticulum;membrane;mitochondrion	catalytic activity;nucleotide binding;protein binding	Pf00175, Pf00258, Pf00667	18984	ENSMUSG00000005514.14	5	Por		Oxidation by Cytochrome P450	0	1.045	0.497859	0.995616	14.64	0.942	1.045	1.227	98.5	103	5.53	9.31	106.5	97.5	96.5	100.4	101.9	118.3	5838.2	7264	4630.1	5500.3	7593.7
FALSE	High	Master Protein	Q8K2B3	Succinate dehydrogenase [ubiquinone] flavoprotein subunit, mitochondrial OS=Mus musculus GN=Sdha PE=1 SV=1	0	229.205	58	27	194	27	1	664	72.5	7.37	463.07	27	metabolic process;transport	membrane;mitochondrion	catalytic activity;nucleotide binding	Pf00890, Pf02910	66945	ENSMUSG00000021577.13	13	Sdha	Oxidative phosphorylation; Alzheimer's disease; Huntington's disease; Citrate cycle (TCA cycle); Carbon metabolism; Parkinson's disease; Non-alcoholic fatty liver disease (NAFLD); Metabolic pathways	TCA Cycle; Electron Transport Chain	0	0.891	0.862625	0.995616	3.76	1.432	0.863	0.891	109.7	97.8	10.15	18.76	89.5	108.7	105.6	128.2	93.8	94.1	7340.6	8061.8	7072.5	10508.4	6956.6
FALSE	High	Master Protein	E9Q5J9	Tropomyosin alpha-3 chain OS=Mus musculus GN=Tpm3 PE=1 SV=1	0	228.395	58	29	216	1	1	285	33.3	4.77	409.62	29	cell organization and biogenesis	cytoplasm;cytoskeleton;cytosol	protein binding;structural molecule activity	Pf00261, Pf12718	59069	ENSMUSG00000027940.18	3	Tpm3		Striated Muscle Contraction	12	1.026	0.933308	0.995616	49.86	0.67	1.026	1.371	86.6	83.9	38.11	6.38	123.6	85.5	56.3	82.9	87.7	77.2	4447.2	3526	2355	2981.8	3616.9
FALSE	High	Master Protein	Q00897	Alpha-1-antitrypsin 1-4 OS=Mus musculus GN=Serpina1d PE=1 SV=1	0	228.244	48	17	248	6	1	413	46	5.44	631.25	17	regulation of biological process;response to stimulus	endoplasmic reticulum;extracellular;Golgi	enzyme regulator activity;protein binding	Pf00079	20703	ENSMUSG00000071177.4	12	Serpina1d	Complement and coagulation cascades		17	1.087	0.190446	0.995616	4.1	1	1.087	1.118	93.7	104.7	6.21	10.29	91.6	103.3	95.1	91.7	112.4	106.3	6143.1	9209.9	12746.2	6144.5	10015.1
FALSE	High	Master Protein	Q9CW03	Structural maintenance of chromosomes protein 3 OS=Mus musculus GN=Smc3 PE=1 SV=2	0	228.227	39	42	129	41	1	1217	141.5	7.18	277.12	42	cell division;cell organization and biogenesis;metabolic process;regulation of biological process;response to stimulus;transport	chromosome;cytoplasm;nucleus	nucleotide binding;protein binding;transporter activity	Pf01496, Pf02463, Pf04111, Pf06470, Pf10168, Pf12128, Pf13304, Pf13476, Pf13555	13006	ENSMUSG00000024974.10	19	Smc3	Cell cycle; Oocyte meiosis		0	1.205	0.357379	0.995616	8.05	0.926	1.205	1.271	91.5	101.6	10.45	10.1	102.7	83.6	90.8	95	100.7	115.3	6320.6	5159	3243.8	5850.1	6217.3
FALSE	High	Master Protein	O88342	WD repeat-containing protein 1 OS=Mus musculus GN=Wdr1 PE=1 SV=3	0	227.931	52	27	174	27	1	606	66.4	6.6	425.11	27	cell differentiation;cell organization and biogenesis;cellular component movement;metabolic process;regulation of biological process	cytoplasm;cytoskeleton;cytosol	protein binding	Pf00400, Pf04762, Pf08662, Pf14783	22388	ENSMUSG00000005103.12	5	Wdr1		Hypertrophy Model	0	1.199	0.48427	0.995616	1.95	0.89	1.215	1.199	95.3	104.2	7.11	13.14	100.9	87.9	97.6	89.8	106.8	117	6218.2	6018.5	6860.5	5533.8	7311.7
FALSE	High	Master Protein	Q9DBG3	AP-2 complex subunit beta OS=Mus musculus GN=Ap2b1 PE=1 SV=1	0	227.121	34	29	145	14	1	937	104.5	5.38	330.87	29	cell organization and biogenesis;transport	membrane	protein binding;transporter activity	Pf01602, Pf02883, Pf09066, Pf12717, Pf13646	71770	ENSMUSG00000035152.14	11	Ap2b1	Endocrine and other factor-regulated calcium reabsorption; Huntington's disease; Endocytosis; Synaptic vesicle cycle		17	1.333	0.333427	0.995616	8.36	0.904	1.408	1.333	90.5	102.8	12.45	18.24	96.3	76.3	94.6	87.1	107.4	126	5469.4	5440.9	5835.7	4945.9	7658.7
FALSE	High	Master Protein	Q6PB66	Leucine-rich PPR motif-containing protein, mitochondrial OS=Mus musculus GN=Lrpprc PE=1 SV=2	0	225.476	40	49	116	49	1	1392	156.5	6.83	273.06	49	metabolic process;regulation of biological process;transport	chromosome;cytoplasm;cytoskeleton;membrane;mitochondrion;nucleus	catalytic activity;DNA binding;protein binding;RNA binding	Pf12854, Pf13041, Pf13812	72416	ENSMUSG00000024120.12	17	Lrpprc		TNF-alpha NF-kB Signaling Pathway	0	0.948	0.826119	0.995616	3.73	1.224	0.922	0.948	105	103.4	7.7	8.68	94.9	106.3	110.3	116.2	98	104.6	5561.4	5230.4	4592.6	6808.8	4820.8
FALSE	High	Master Protein	contaminant_P05784	SWISS-PROT:P05784 Tax_Id=10090 Gene_Symbol=Krt18 Keratin, type I cytoskeletal 18	0	225.188	70	27	142	25	1	423	47.5	5.33	331.36	27											0	1.075	0.954381	0.995616	36.5	0.668	1.075	1.339	96	96.2	29.03	8.98	125.5	93.3	69.8	83.8	100.3	93.5	5714.1	3603.9	3472.7	3815.1	3873.2
FALSE	High	Master Protein	E9QMC1	Cingulin OS=Mus musculus GN=Cgn PE=1 SV=1	0	225.175	43	44	132	42	1	1192	136.5	5.91	292.71	44	cell organization and biogenesis;metabolic process;regulation of biological process	cytoskeleton;membrane	catalytic activity;motor activity;protein binding	Pf01576, Pf03962, Pf04111, Pf05557, Pf05667, Pf06160, Pf08317, Pf12128, Pf13166, Pf14817	70737	ENSMUSG00000068876.14	3	Cgn	Tight junction		2	1.063	0.744336	0.995616	32.6	0.83	1.063	1.317	86.8	91.9	24.67	2.27	110.5	86.6	67.1	91.7	92.1	88.4	5604.8	3993.7	3605.5	4649.8	4247
FALSE	High	Master Protein	D3YVF0	A-kinase anchor protein 5 OS=Mus musculus GN=Akap5 PE=1 SV=2	0	224.976	57	26	114	26	1	745	79.4	4.75	342.51	26	cell organization and biogenesis;regulation of biological process;response to stimulus;transport	cytoplasm;cytoskeleton;membrane	protein binding	Pf03832	238276	ENSMUSG00000021057.15	12	Akap5		G Protein Signaling Pathways	0	1.163	0.750616	0.995616	37.64	0.735	1.163	1.458	85	91.6	34.22	4.56	120.4	82.5	61	88.5	95.9	88.9	5912.7	2398.9	2576.2	4346.1	2789.5
FALSE	High	Master Protein	P99024	Tubulin beta-5 chain OS=Mus musculus GN=Tubb5 PE=1 SV=1	0	224.741	70	20	386	3	1	444	49.6	4.89	794.55	20	cell organization and biogenesis;metabolic process	cytoplasm;cytoskeleton;cytosol;membrane;nucleus	catalytic activity;nucleotide binding;protein binding;structural molecule activity	Pf00091, Pf03953, Pf10644	22154	ENSMUSG00000001525.10	17	Tubb5	Gap junction; Phagosome		2	1.062	0.603167	0.995616	19.72	0.909	1.062	1.203	95	98.4	3.15	12.42	99.5	93.5	95.8	90.4	99.2	115.3	2518.9	2733.1	2806.4	2288.7	2901.9
FALSE	High	Master Protein	G5E8R1	Tropomyosin 1, alpha, isoform CRA_j OS=Mus musculus GN=Tpm1 PE=1 SV=1	0	223.544	67	29	202	0	1	248	28.5	4.77	418.4	29	cell organization and biogenesis;cellular component movement;regulation of biological process;response to stimulus	cytoplasm;cytoskeleton	protein binding;structural molecule activity	Pf00261, Pf12718	22003	ENSMUSG00000032366.15	9	Tpm1		Striated Muscle Contraction	2	0.929	0.528603	0.995616	3.06	0.907	1.062	0.929	95.4	88.7	10.17	2.44	101.6	83	95.4	92.2	88.1	88.7	227.2	110.9	105.6	206	117.7
FALSE	High	Master Protein	Q61696	Heat shock 70 kDa protein 1A OS=Mus musculus GN=Hspa1a PE=1 SV=2	0	223.147	56	28	168	1	1	641	70	5.72	418.09	28	cell organization and biogenesis;metabolic process;regulation of biological process;response to stimulus	cytoplasm;cytoskeleton;cytosol;membrane;mitochondrion;nucleus;organelle lumen	catalytic activity;nucleotide binding;protein binding;RNA binding	Pf00012, Pf06723	193740; 15511	ENSMUSG00000091971.3	17	Hspa1a; Hspa1b	Antigen processing and presentation; Spliceosome; MAPK signaling pathway; Longevity regulating pathway - multiple species; Protein processing in endoplasmic reticulum; Influenza A; Epstein-Barr virus infection; Endocytosis; Measles; Prion diseases; Legionellosis; Toxoplasmosis; Estrogen signaling pathway	Apoptosis Modulation by HSP70; MAPK signaling pathway	24	0.902	0.233743	0.995616	7.42	0.683	0.958	0.902	115.6	95.5	15.58	9.58	134.7	111.3	99.4	92	106.6	89.7	4280.1	5332.7	4850	2923	5107.5
FALSE	High	Master Protein	P17879	Heat shock 70 kDa protein 1B OS=Mus musculus GN=Hspa1b PE=1 SV=3	0	222.612	56	28	166	1	1	642	70.1	5.72	406.02	28	cell organization and biogenesis;metabolic process;regulation of biological process;response to stimulus	cytoplasm;cytoskeleton;mitochondrion;organelle lumen	nucleotide binding;protein binding	Pf00012, Pf06723	15511	ENSMUSG00000090877.3	17	Hspa1b	Legionellosis; MAPK signaling pathway; Protein processing in endoplasmic reticulum; Epstein-Barr virus infection; Measles; Influenza A; Spliceosome; Longevity regulating pathway - multiple species; Toxoplasmosis; Estrogen signaling pathway; Endocytosis; Antigen processing and presentation		0	0.951	0.674806	0.995616	7.92	0.895	1.082	0.951	101.4	102.5	8.27	8.04	112.5	99.6	96.4	100.7	107.8	91.7	113.7	315.6	392.5	101.8	341.5
FALSE	High	Master Protein	Q9EQ20	Methylmalonate-semialdehyde dehydrogenase [acylating], mitochondrial OS=Mus musculus GN=Aldh6a1 PE=1 SV=1	0	222.435	51	25	148	25	1	535	57.9	8.07	357.31	25	cell differentiation;metabolic process	mitochondrion	catalytic activity;RNA binding	Pf00171	104776	ENSMUSG00000021238.10	12	Aldh6a1	beta-Alanine metabolism; Inositol phosphate metabolism; Valine, leucine and isoleucine degradation; Carbon metabolism; Propanoate metabolism; Metabolic pathways		0	1.172	0.29582	0.995616	3.28	0.959	1.172	1.198	96.8	107.8	9.01	5.21	108	90.9	95.6	103.6	106.5	114.5	5726.2	4402.2	5319.6	5492.6	5158.4
FALSE	High	Master Protein	F7BAE9	Transferrin (Fragment) OS=Mus musculus GN=Trf PE=4 SV=1	0	221.894	69	22	225	1	1	278	30.5	5.52	492.78	22		extracellular		Pf00405		ENSMUSG00000032554.15	9			Iron Homeostasis	0	1.235			0			1.235	89.2	110.2					267.5			330.5			31.3
FALSE	High	Master Protein	Q60847	Collagen alpha-1(XII) chain OS=Mus musculus GN=Col12a1 PE=2 SV=3	0	220.378	20	44	127	44	1	3120	340	5.64	270.25	44	cell differentiation	extracellular	protein binding	Pf00041, Pf00092, Pf13519	12816		9	Col12a1	Protein digestion and absorption		0	1.038	0.405698	0.995616	8.93	1.363	1.038	0.975	95.3	102	10.35	8.47	85.5	95.9	105.2	116.4	99.5	102.6	2514.6	3978.2	4822.1	3426.5	4129.2
FALSE	High	Master Protein	F8VPK5	Rho-associated protein kinase OS=Mus musculus GN=Rock2 PE=1 SV=1	0	219.91	37	46	124	40	1	1388	160.5	5.99	249.35	46	cell organization and biogenesis;metabolic process;regulation of biological process;response to stimulus	cytoplasm;cytoskeleton;cytosol;membrane;nucleus	catalytic activity;metal ion binding;motor activity;nucleotide binding;protein binding;RNA binding;structural molecule activity	Pf00038, Pf00069, Pf00130, Pf01576, Pf01636, Pf02185, Pf02463, Pf04111, Pf04156, Pf05557, Pf05622, Pf05667, Pf06160, Pf07714, Pf07888, Pf08912, Pf09726, Pf09731, Pf11559, Pf12128, Pf12718, Pf12795, Pf14531	19878	ENSMUSG00000020580.9	12	Rock2	Chemokine signaling pathway; Leukocyte transendothelial migration; Pathways in cancer; Sphingolipid signaling pathway; Regulation of actin cytoskeleton; Salmonella infection; Platelet activation; cAMP signaling pathway; Focal adhesion; cGMP-PKG signaling pathway; Wnt signaling pathway; Proteoglycans in cancer; Oxytocin signaling pathway; Axon guidance; Vascular smooth muscle contraction	Chemokine signaling pathway; MicroRNAs in Cardiomyocyte Hypertrophy; G13 Signaling Pathway; Integrin-mediated Cell Adhesion; Spinal Cord Injury; PluriNetWork; Regulation of Actin Cytoskeleton; Focal Adhesion	5	1.016	0.700388	0.995616	21.32	0.87	1.016	1.34	97.4	99	10.39	11.4	103.7	97.4	84.4	90.2	99	113	5031.4	5074.3	4077.4	4375.7	5154.2
FALSE	High	Master Protein	P80314	T-complex protein 1 subunit beta OS=Mus musculus GN=Cct2 PE=1 SV=4	0	219.25	56	23	133	23	1	535	57.4	6.4	286.31	23	cell organization and biogenesis;metabolic process;regulation of biological process;transport	cytoplasm;cytosol	nucleotide binding;protein binding	Pf00118	12461	ENSMUSG00000034024.8	10	Cct2			0	1.156	0.645171	0.995616	9.36	0.847	1.156	1.229	91.7	106	8.5	11.23	104.7	92.1	89.5	88.7	106.4	110	3962.2	3825.3	3771.2	3356.9	4422.3
FALSE	High	Master Protein	Q91VD9	NADH-ubiquinone oxidoreductase 75 kDa subunit, mitochondrial OS=Mus musculus GN=Ndufs1 PE=1 SV=2	0	219.079	51	28	130	28	1	727	79.7	5.72	368.87	28	cell organization and biogenesis;metabolic process;transport	membrane;mitochondrion	catalytic activity;metal ion binding	Pf00111, Pf00384, Pf09326, Pf10588, Pf13510	227197	ENSMUSG00000025968.16	1	Ndufs1	Non-alcoholic fatty liver disease (NAFLD); Alzheimer's disease; Metabolic pathways; Oxidative phosphorylation; Huntington's disease; Parkinson's disease	Oxidative phosphorylation; Electron Transport Chain	0	0.742	0.928802	0.995616	2.69	1.722	0.742	0.718	124	95.6	20.76	29.21	84.2	126.1	121.5	145.1	93.6	87.2	4491.3	6034.1	5882.1	7734.3	4477.5
FALSE	High	Master Protein	Q9D952	Envoplakin OS=Mus musculus GN=Evpl PE=1 SV=3	0	219.063	31	49	120	49	1	2035	231.9	6.6	234.03	49	cell differentiation;metabolic process	cytoplasm;cytoskeleton;cytosol	protein binding;structural molecule activity	Pf00681	14027	ENSMUSG00000034282.3	11	Evpl			0	0.863	0.309944	0.995616	6.75	0.81	1.047	0.863	104.8	91.9	8.24	5.9	113.4	96.1	104.8	91.8	100.7	90.4	3150	4084.9	5221.5	2551.1	4277.2
FALSE	High	Master Protein	Q8CI94	Glycogen phosphorylase, brain form OS=Mus musculus GN=Pygb PE=1 SV=3	0	217.595	47	38	132	30	1	843	96.7	6.73	297.99	38	metabolic process	cytoplasm;membrane	catalytic activity;protein binding	Pf00343	110078	ENSMUSG00000033059.7	2	Pygb	Insulin signaling pathway; Starch and sucrose metabolism; Metabolic pathways; Glucagon signaling pathway; Insulin resistance	Glycogen Metabolism	2	1.046	0.516973	0.995616	13.94	1.149	0.948	1.046	106.1	108.1	8.01	6.69	95.9	108.2	112.1	110.2	102.5	117.2	4934.9	5199.8	2826.5	5672.4	4927.5
FALSE	High	Master Protein	P07356	Annexin A2 OS=Mus musculus GN=Anxa2 PE=1 SV=2	0	216.628	58	25	218	25	1	339	38.7	7.69	459.91	25	cell organization and biogenesis;metabolic process;regulation of biological process;response to stimulus;transport	cell surface;cytoplasm;cytosol;endosome;extracellular;membrane;nucleus	enzyme regulator activity;metal ion binding;protein binding;RNA binding	Pf00191	12306	ENSMUSG00000032231.14	9	Anxa2		Prostaglandin Synthesis and Regulation	0	1.177	0.353176	0.995616	10.02	0.934	1.257	1.177	94.4	101.1	15.64	6.22	105.6	77	92.2	98.7	96.8	108.5	12055.9	8187.5	9923.4	11262.5	10291.7
FALSE	High	Master Protein	Q6PIE5	Sodium/potassium-transporting ATPase subunit alpha-2 OS=Mus musculus GN=Atp1a2 PE=1 SV=1	0	216.598	35	28	182	13	1	1020	112.1	5.55	407.73	28	cellular homeostasis;metabolic process;regulation of biological process;response to stimulus;transport	cytoplasm;endosome;membrane	catalytic activity;metal ion binding;nucleotide binding;protein binding;transporter activity	Pf00122, Pf00689, Pf00690, Pf00702, Pf08282, Pf12710, Pf13246	98660	ENSMUSG00000007097.14	1	Atp1a2	Bile secretion; Thyroid hormone signaling pathway; Protein digestion and absorption; Insulin secretion; Pancreatic secretion; Cardiac muscle contraction; cGMP-PKG signaling pathway; Thyroid hormone synthesis; Aldosterone-regulated sodium reabsorption; Mineral absorption; Gastric acid secretion; Salivary secretion; Proximal tubule bicarbonate reclamation; Endocrine and other factor-regulated calci…	Calcium Regulation in the Cardiac Cell	1	0.747	0.453745	0.995616	13.98	1.227	0.747	0.621	128	95.7	17.94	16.93	95.8	131.3	135.1	117.6	98.1	83.9	1602	2152.4	2350.9	1966.2	1608.6
FALSE	High	Master Protein	P24527	Leukotriene A-4 hydrolase OS=Mus musculus GN=Lta4h PE=1 SV=4	0	216.255	47	25	153	25	1	611	69	6.42	319.03	25	metabolic process	cytoplasm;cytosol;nucleus	catalytic activity;metal ion binding;protein binding;RNA binding	Pf01433, Pf09127, Pf13485	16993	ENSMUSG00000015889.8	10	Lta4h	Metabolic pathways; Arachidonic acid metabolism	Eicosanoid Synthesis	0	1.264	0.291357	0.995616	3.96	0.943	1.264	1.297	92	104.2	6.95	16.94	94.3	84.5	96.4	88.9	106.7	125.1	4747.7	4726.6	5150.2	4477.1	5972.3
FALSE	High	Master Protein	P39054	Dynamin-2 OS=Mus musculus GN=Dnm2 PE=1 SV=2	0	216.198	43	29	128	19	1	870	98.1	7.43	319.39	29	cell organization and biogenesis;metabolic process;regulation of biological process;response to stimulus;transport	cytoplasm;cytoskeleton;cytosol;endosome;Golgi;membrane;nucleus	catalytic activity;nucleotide binding;protein binding	Pf00169, Pf00350, Pf01031, Pf02212	13430	ENSMUSG00000033335.17	9	Dnm2	Phospholipase D signaling pathway; Synaptic vesicle cycle; Endocrine and other factor-regulated calcium reabsorption; Endocytosis; Bacterial invasion of epithelial cells; Fc gamma R-mediated phagocytosis	IL-5 Signaling Pathway	11	1.231	0.320753	0.995616	10.97	0.933	1.322	1.231	92.7	102.6	10.35	14.41	96.4	80.7	97.7	89.9	106.6	120.3	4573.5	3925.2	4456.1	4266.5	5189.6
FALSE	High	Master Protein	Q9JJZ2	Tubulin alpha-8 chain OS=Mus musculus GN=Tuba8 PE=1 SV=1	0	215.802	48	16	308	5	1	449	50	5.1	822.53	16	cell organization and biogenesis	cytoplasm;cytoskeleton	catalytic activity;nucleotide binding;structural molecule activity	Pf00091, Pf03953	53857	ENSMUSG00000030137.8	6	Tuba8	Phagosome; Apoptosis; Gap junction		1	0.995	0.363083	0.995616	1.07	1.002	0.995	0.979	105.8	105.3	2.69	1.5	103.6	105.8	109.2	103.8	105.3	107	986.5	886.8	396.3	988.6	882.3
FALSE	High	Master Protein	Q9JIF7	Coatomer subunit beta OS=Mus musculus GN=Copb1 PE=1 SV=1	0	215.267	46	33	112	33	1	953	107	6	277.31	33	transport	cytoplasm;cytosol;Golgi;membrane	structural molecule activity	Pf01602, Pf07718, Pf14806	70349	ENSMUSG00000030754.9	7	Copb1			0	1.21	0.760308	0.995616	6.14	0.773	1.26	1.21	97.9	102.6	11.51	20.05	106.1	84.9	102.1	82	107	123.5	5001.2	4137.4	4149.1	3865.3	5213.1
FALSE	High	Master Protein	E9Q7Q3	Tropomyosin alpha-3 chain OS=Mus musculus GN=Tpm3 PE=1 SV=1	0	214.778	68	26	200	4	1	248	28.7	4.72	430.48	26	cell organization and biogenesis	cytoplasm;cytoskeleton;cytosol	protein binding;structural molecule activity	Pf00261, Pf12718	59069	ENSMUSG00000027940.18	3	Tpm3		Striated Muscle Contraction	4	1.091	0.795896	0.995616	26.87	0.804	1.091	1.289	88.1	94.2	20.76	4.09	110	87.7	72.8	88.4	95.7	93.8	2475.3	2546.3	1587.3	1989.1	2778.5
FALSE	High	Master Protein	P22599	Alpha-1-antitrypsin 1-2 OS=Mus musculus GN=Serpina1b PE=1 SV=2	0	214.482	55	17	227	4	1	413	45.9	5.54	581.7	17	defense response;metabolic process;regulation of biological process;response to stimulus	endoplasmic reticulum;extracellular;Golgi	enzyme regulator activity;protein binding	Pf00079	20701	ENSMUSG00000071178.11	12	Serpina1b	Complement and coagulation cascades		2	1.073	0.92739	0.995616	3.69	0.823	1.073	1.1	102.6	110.1	2.95	17.3	101.7	102.6	107.4	83.7	110.1	118.1	1088.6	1361.8	1170.4	896.1	1461.6
FALSE	High	Master Protein	Q8VCT4	Carboxylesterase 1D OS=Mus musculus GN=Ces1d PE=1 SV=1	0	213.851	47	22	224	20	1	565	61.7	6.61	473.39	22	cell differentiation;cell organization and biogenesis;metabolic process;response to stimulus	cytoplasm;cytosol;endoplasmic reticulum;organelle lumen	catalytic activity	Pf00135, Pf00326, Pf00756, Pf07859, Pf12695	104158	ENSMUSG00000056973.6	8	Ces1d	Metabolic pathways; Drug metabolism - other enzymes	Irinotecan Pathway	3	1.227	0.28103	0.995616	8.05	0.953	1.227	1.293	98	110.7	9.77	10.08	109.4	90.2	97.9	104.3	110.6	126.5	9608.3	7673.1	10182.5	9157.2	9412
FALSE	High	Master Protein	P97457	Myosin regulatory light chain 2, skeletal muscle isoform OS=Mus musculus GN=Mylpf PE=1 SV=3	0	213.783	78	17	267	9	1	169	18.9	4.92	570.66	17	response to stimulus	membrane	metal ion binding;structural molecule activity	Pf00036, Pf13405, Pf13833	17907	ENSMUSG00000030672.12	7	Mylpf	Regulation of actin cytoskeleton; Focal adhesion; Tight junction; Leukocyte transendothelial migration		12	0.656	0.332182	0.995616	42.99	1.116	0.656	0.215	172.7	91.1	38.91	45.96	89.9	190.2	206.5	100.4	124.9	44.3	1979	14194.5	40803.3	2209.4	9316
FALSE	High	Master Protein	P09103	Protein disulfide-isomerase OS=Mus musculus GN=P4hb PE=1 SV=2	0	213.753	49	30	182	29	1	509	57	4.88	390.14	30	cellular homeostasis;metabolic process;regulation of biological process;response to stimulus	endoplasmic reticulum;membrane;organelle lumen	catalytic activity;metal ion binding;protein binding;RNA binding	Pf00085, Pf01216, Pf13098, Pf13848, Pf13899, Pf13905	18453	ENSMUSG00000025130.11	11	P4hb	Protein processing in endoplasmic reticulum		1	0.94	0.687583	0.995616	21.55	0.786	0.94	1.158	98.4	92.5	15.97	3.49	111.2	98.4	80.5	87.4	92.5	93.2	10509.3	8055	7065.9	8256.1	7573.4
FALSE	High	Master Protein	Q02257	Junction plakoglobin OS=Mus musculus GN=Jup PE=1 SV=3	0	213.637	49	24	123	21	1	745	81.7	6.14	345.21	24	cell organization and biogenesis;cellular component movement;regulation of biological process;response to stimulus	cytoplasm;cytoskeleton;cytosol;membrane;nucleus	protein binding;signal transducer activity;structural molecule activity	Pf00514	16480	ENSMUSG00000001552.14	11	Jup	Transcriptional misregulation in cancer; Acute myeloid leukemia; Pathways in cancer; Arrhythmogenic right ventricular cardiomyopathy (ARVC)	Wnt Signaling Pathway NetPath	3	1.051	0.285958	0.995616	4.15	1.051	1.314	1.022	99.3	104.4	16.47	3.55	101.1	76.9	105.9	106.3	101	108.2	4891.9	2398.5	4409.1	5142.1	3152.5
FALSE	High	Master Protein	A2AQR0	Glycerol-3-phosphate dehydrogenase OS=Mus musculus GN=Gpd2 PE=1 SV=1	0	213.526	53	32	133	32	1	745	82.8	6.42	317.92	32	metabolic process	membrane;mitochondrion	catalytic activity;metal ion binding	Pf00890, Pf01266, Pf03486, Pf07992, Pf12831, Pf13499	14571	ENSMUSG00000026827.12	2	Gpd2		Fatty Acid Beta Oxidation	0	1.08	0.204933	0.995616	4.69	1.313	1.046	1.08	95.6	112.4	5.02	11.24	92.9	93	101.3	121.9	97.3	109.4	5395.2	5926.3	4270.7	7083.8	6199.8
FALSE	High	Master Protein	Q61941	NAD(P) transhydrogenase, mitochondrial OS=Mus musculus GN=Nnt PE=1 SV=2	0	213.226	34	34	120	34	1	1086	113.8	7.64	275.54	34	cellular homeostasis;metabolic process;regulation of biological process;transport	membrane;mitochondrion	catalytic activity;nucleotide binding	Pf01262, Pf02233, Pf05222, Pf12769	18115		13	Nnt			0	0.904	0.754558	0.995616	9.94	1.698	0.83	0.904	150.9	145.6	17.14	24.61	116.8	165.3	142.2	198.4	137.2	128.6	6304.7	6552	4952.9	10707.9	5438
FALSE	High	Master Protein	E9QAX2	Unconventional myosin-XVIIIa OS=Mus musculus GN=Myo18a PE=1 SV=1	0	212.808	23	37	115	37	1	2083	235.7	6.07	258.86	37	cell differentiation;cell organization and biogenesis;cellular component movement;metabolic process;regulation of biological process;transport	cytoplasm;cytoskeleton;Golgi;membrane	catalytic activity;motor activity;nucleotide binding;protein binding;RNA binding;structural molecule activity;transporter activity	Pf00038, Pf00063, Pf00595, Pf00769, Pf01496, Pf01576, Pf02463, Pf02841, Pf03962, Pf04111, Pf04156, Pf04502, Pf05483, Pf05557, Pf05622, Pf05667, Pf05701, Pf05911, Pf05914, Pf06160, Pf07111, Pf07888, Pf08286, Pf09726, Pf09728, Pf09730, Pf09755, Pf09787, Pf10174, Pf12128, Pf12329, Pf13166, Pf13514, Pf13654, Pf13851, Pf14915, Pf15070, Pf15397	360013	ENSMUSG00000000631.20	11	Myo18a			0	0.989	0.70644	0.995616	6.72	0.989	0.943	1.166	98.8	97.7	7.6	3.44	98.8	101	87.4	97.7	95.2	101.9	4357.5	4362.9	3913.3	4309.4	4114.7
FALSE	High	Master Protein	Q8BX70	Vacuolar protein sorting-associated protein 13C OS=Mus musculus GN=Vps13c PE=1 SV=2	0	212.694	18	49	102	49	1	3748	419.8	6.81	205.1	49	cell organization and biogenesis	cytosol;membrane;mitochondrion		Pf06650, Pf12624	320528	ENSMUSG00000035284.10	9	Vps13c			0	1.029	0.28772	0.995616	3.2	1.007	1.029	1.143	99.6	101.9	0.39	6.99	99.9	99.2	99.8	100.6	102	114	3522	3220.5	3240.2	3545.5	3313.4
FALSE	High	Master Protein	Q3U7R1	Extended synaptotagmin-1 OS=Mus musculus GN=Esyt1 PE=1 SV=2	0	211.697	37	33	123	32	1	1092	121.5	5.95	319.32	33	transport	endoplasmic reticulum;membrane	metal ion binding;protein binding	Pf00168	23943	ENSMUSG00000025366.8	10	Esyt1			1	1.123	0.370337	0.995616	14.48	0.945	1.123	1.233	95	98.7	6.47	11.64	99.8	87.7	94.8	94.3	98.5	116.8	5748.7	4062.5	4220.9	5430.2	4562
FALSE	High	Master Protein	P10107	Annexin A1 OS=Mus musculus GN=Anxa1 PE=1 SV=2	0	211.41	66	23	163	22	1	346	38.7	7.37	364.95	23	cell differentiation;cell organization and biogenesis;cellular component movement;defense response;metabolic process;regulation of biological process;response to stimulus;transport	cell surface;cytoplasm;cytoskeleton;cytosol;endosome;extracellular;membrane;nucleus;vacuole	catalytic activity;DNA binding;enzyme regulator activity;metal ion binding;protein binding;RNA binding;structural molecule activity	Pf00191	16952	ENSMUSG00000024659.14	19	Anxa1		Prostaglandin Synthesis and Regulation; Spinal Cord Injury	1	1.125	0.409937	0.995616	18.6	0.929	1.266	1.125	95	103.5	11.6	5.56	103	81.6	94.9	95.7	103.3	106.8	7873.5	4762.3	6764.3	7313.4	6029.1
FALSE	High	Master Protein	Q9CU62	Structural maintenance of chromosomes protein 1A OS=Mus musculus GN=Smc1a PE=1 SV=4	0	211.103	38	44	135	43	1	1233	143.1	7.64	258.88	44	cell division;cell organization and biogenesis;metabolic process;regulation of biological process;response to stimulus	chromosome;cytosol;nucleus	nucleotide binding;protein binding;RNA binding	Pf02463, Pf05262, Pf05557, Pf06470, Pf09726, Pf09731, Pf10186, Pf12128, Pf13175, Pf13304, Pf13476, Pf13555, Pf13558	24061	ENSMUSG00000041133.11	X	Smc1a	Oocyte meiosis; Cell cycle	miRNA regulation of DNA Damage Response; mRNA processing	1	1.229	0.39585	0.995616	2.82	0.908	1.252	1.229	85.6	102.5	13.23	5.44	103.9	81.6	85.4	94.4	102.2	104.9	6186.6	4344.5	3977.5	5618.8	5440.3
FALSE	High	Master Protein	Q91ZA3	Propionyl-CoA carboxylase alpha chain, mitochondrial OS=Mus musculus GN=Pcca PE=1 SV=2	0	209.466	45	28	117	28	1	724	79.9	7.25	270.55	28		extracellular;mitochondrion;organelle lumen	catalytic activity;metal ion binding;nucleotide binding;protein binding	Pf00289, Pf00364, Pf01071, Pf02222, Pf02258, Pf02785, Pf02786, Pf07478, Pf08442, Pf13533, Pf13535, Pf13549, Pf15632	110821	ENSMUSG00000041650.15	14	Pcca	Carbon metabolism; Valine, leucine and isoleucine degradation; Propanoate metabolism; Glyoxylate and dicarboxylate metabolism; Metabolic pathways		0	1.18	0.296928	0.995616	1.23	0.958	1.18	1.19	96.9	108.1	7.66	6.18	106.9	92	97.4	102.4	108.5	115.9	5539.3	5035.2	2799.9	5308.3	5943.6
FALSE	High	Master Protein	Q78PY7	Staphylococcal nuclease domain-containing protein 1 OS=Mus musculus GN=Snd1 PE=1 SV=1	0	209.268	41	30	134	30	1	910	102	7.43	340.69	30	cell differentiation;metabolic process;regulation of biological process	cytoplasm;cytosol;membrane;mitochondrion;nucleus	catalytic activity;protein binding;RNA binding	Pf00565, Pf00567	56463	ENSMUSG00000001424.14	6	Snd1	Epstein-Barr virus infection; Viral carcinogenesis		0	1.07	0.243731	0.995616	9.29	1.003	1.188	1.07	93.4	99.3	9.16	6.92	95.8	85.7	103	96.1	101.8	110.2	5217.8	4123.5	4512.2	5231.8	4898.3
FALSE	High	Master Protein	O35639	Annexin A3 OS=Mus musculus GN=Anxa3 PE=1 SV=4	0	208.929	74	27	176	25	1	323	36.4	5.76	380.13	27	defense response;regulation of biological process;response to stimulus;transport	cytoplasm;cytosol;membrane	enzyme regulator activity;metal ion binding;protein binding	Pf00191	11745	ENSMUSG00000029484.12	5	Anxa3		Prostaglandin Synthesis and Regulation	2	1.325	0.544372	0.995616	13.53	0.788	1.325	1.446	83.2	106.6	20.52	14.19	110.9	77.8	80.4	87.4	103.1	116.3	6371	4887.8	5960.8	5018.1	6477.9
FALSE	High	Master Protein	P02088	Hemoglobin subunit beta-1 OS=Mus musculus GN=Hbb-b1 PE=1 SV=2	0	208.309	67	12	1272	1	1	147	15.8	7.65	3051.91	12	regulation of biological process;transport		metal ion binding;transporter activity	Pf00042	15129; 100503605; 101488143		7	Hbb-b1; Beta-s; Hbb-bs; Hbb-bt	African trypanosomiasis; Malaria		0	0.965	0.801312	0.995616	15.22	0.965	0.859	1.127	99.2	97	9.29	6.01	97.9	111.5	93.4	94.5	95.7	105.3	454.3	1154.7	719.6	438.5	991.9
FALSE	High	Master Protein	A0A0A0MQA3	Alpha-1-antitrypsin 1-1 OS=Mus musculus GN=Serpina1a PE=1 SV=1	0	207.627	45	15	229	4	1	436	48.8	6.43	612.94	15	metabolic process;response to stimulus	endoplasmic reticulum;extracellular;Golgi	enzyme regulator activity;protein binding	Pf00079	20700	ENSMUSG00000066366.14	12	Serpina1a			1	1.255	0.609779	0.995616	3.78	0.811	1.255	1.286	90.2	101.9	9.24	18.91	97.5	92.5	81.2	79.1	116	104.5	1531.4	1115.2	2174.5	1242.1	1399
FALSE	High	Master Protein	Q8VDJ3	Vigilin OS=Mus musculus GN=Hdlbp PE=1 SV=1	0	207.225	36	38	126	38	1	1268	141.7	6.87	270.62	38	metabolic process;transport	cytoplasm;cytosol;membrane;nucleus	protein binding;RNA binding	Pf00013, Pf13014, Pf14611	110611	ENSMUSG00000034088.15	1	Hdlbp			0	1.212	0.837346	0.995616	0.78	0.756	1.219	1.212	87	102.7	15	12.6	109.2	86.2	83.9	82.6	105.1	101.7	4960.7	4224.1	4835.7	3751	5147.5
FALSE	High	Master Protein	E9PVU0	Unconventional myosin-VI OS=Mus musculus GN=Myo6 PE=1 SV=1	0	206.06	36	37	111	37	1	1266	146.2	8.47	279.8	37			catalytic activity;motor activity;nucleotide binding	Pf00063		ENSMUSG00000033577.18	9				0	1.166	0.226473	0.995616	13.72	0.989	1.166	1.273	94.3	97	7.78	13.27	96.6	83.3	94.4	95.5	97.1	120.2	5263.3	4386.9	3634.5	5204.6	5113.4
FALSE	High	Master Protein	P58871	182 kDa tankyrase-1-binding protein OS=Mus musculus GN=Tnks1bp1 PE=1 SV=2	0	205.975	35	39	124	39	1	1720	181.7	4.88	280.78	39	metabolic process;regulation of biological process;response to stimulus	chromosome;cytoplasm;cytoskeleton;nucleus	protein binding	Pf15327	228140	ENSMUSG00000033955.12	2	Tnks1bp1			0	1.037	0.739615	0.995616	21.01	0.669	1.037	1.184	97.6	95.2	24.26	7.77	124.9	94.2	77.6	83.5	97.6	91.9	5068.9	4088.8	3445.4	3391.2	4239.1
FALSE	High	Master Protein	E9Q456	Tropomyosin alpha-1 chain OS=Mus musculus GN=Tpm1 PE=1 SV=1	0	205.956	64	27	210	2	1	248	28.7	4.77	415.07	27				Pf00261, Pf12718		ENSMUSG00000032366.15	9				0	0.467	0.597128	0.995616	8.27	2.148	0.467	0.347	169.2	93.9	39.74	56.72	81.3	193.4	162.8	174.6	90.3	56.6	878	2901.5	2783.8	1885.8	1354.9
FALSE	High	Master Protein	P21550	Beta-enolase OS=Mus musculus GN=Eno3 PE=1 SV=3	0	205.782	52	21	162	17	1	434	47	7.18	362.53	21	metabolic process;response to stimulus	cytoplasm;cytosol;membrane	catalytic activity;metal ion binding;protein binding	Pf00113, Pf03952, Pf13378	13808	ENSMUSG00000060600.15	11	Eno3	Glycolysis / Gluconeogenesis; Carbon metabolism; Metabolic pathways; HIF-1 signaling pathway; Biosynthesis of amino acids; RNA degradation	Glycolysis and Gluconeogenesis	1	0.729	0.437979	0.995616	51.13	1.335	0.729	0.255	149.7	109.1	32.04	44.43	104	151.4	201.6	138.8	110.3	51.5	2808.7	5122.1	11541.1	3749.1	3732.4
FALSE	High	Master Protein	E9PWE8	Dihydropyrimidinase-related protein 3 OS=Mus musculus GN=Dpysl3 PE=1 SV=1	0	204.874	52	26	161	23	1	683	73.8	6.46	432.28	26	cell organization and biogenesis;regulation of biological process;response to stimulus	cytoplasm;cytosol	catalytic activity;protein binding	Pf01979, Pf04909, Pf13147, Pf13594	22240	ENSMUSG00000024501.19	18	Dpysl3			6	1.199	0.340777	0.995616	3.93	0.937	1.199	1.231	89.6	104.6	6.59	8.88	98.5	87.1	89.4	92.2	104.4	110	6479.3	6815.6	6669.2	6068.9	8170.6
FALSE	High	Master Protein	Q8CIB5	Fermitin family homolog 2 OS=Mus musculus GN=Fermt2 PE=1 SV=1	0	204.602	41	27	160	22	1	680	77.8	6.7	345.83	27	cell organization and biogenesis;regulation of biological process;response to stimulus	cell surface;cytoplasm;cytoskeleton;membrane;nucleus		Pf00169, Pf00373	218952	ENSMUSG00000037712.15	14	Fermt2			5	1.259	0.306557	0.995616	12.15	0.933	1.259	1.362	88.7	99.7	8.13	16.8	95.2	81	90.8	88.8	102	123.7	4068.6	5410.2	5591.9	3797	6811.9
FALSE	High	Master Protein	P17710	Hexokinase-1 OS=Mus musculus GN=Hk1 PE=1 SV=3	0	204.402	36	32	128	29	1	974	108.2	6.8	285.13	32	cellular homeostasis;metabolic process;regulation of biological process;response to stimulus	cytosol;membrane;mitochondrion	catalytic activity;nucleotide binding;protein binding	Pf00349, Pf03727	15275		10	Hk1		Glycolysis and Gluconeogenesis; Glucuronidation	4	0.963	0.894033	0.995616	2.42	1.077	0.963	0.946	103.1	105.5	9.03	5.22	99.5	104.7	118.3	107.2	100.9	112	4034	5441.6	5192.5	4344.2	5242.3
FALSE	High	Master Protein	Q8R0W0	Epiplakin OS=Mus musculus GN=Eppk1 PE=1 SV=2	0	204.247	30	33	98	30	1	6548	724.2	6.07	252.03	33	cell organization and biogenesis;regulation of biological process;response to stimulus	cytoplasm;cytoskeleton;membrane	protein binding;RNA binding	Pf00681	223650		15	Eppk1		EGFR1 Signaling Pathway	0	0.995	0.919708	0.995616	17.03	0.879	1.117	0.995	99.2	98.7	6.12	6.06	103.4	91.6	99.6	90.9	102.3	99.1	3019.1	3052.9	2874.2	2654.1	3410
FALSE	High	Master Protein	Q7TMM9	Tubulin beta-2A chain OS=Mus musculus GN=Tubb2a PE=1 SV=1	0	203.955	58	18	374	1	1	445	49.9	4.89	755.31	18	cell organization and biogenesis	cytoplasm;cytoskeleton;nucleus	catalytic activity;nucleotide binding;structural molecule activity	Pf00091, Pf03953, Pf10644	22151	ENSMUSG00000058672.6	13	Tubb2a	Phagosome; Gap junction		0	1.18	0.746556	0.995616	7.69	0.798	1.18	1.241	91.2	100.5	14.54	11.86	112.5	85.7	91.7	89.7	101.1	113.8	639.3	206.1	814.5	510	243.2
FALSE	High	Master Protein	Q9ERU9	E3 SUMO-protein ligase RanBP2 OS=Mus musculus GN=Ranbp2 PE=1 SV=2	0	203.098	18	45	106	45	1	3053	340.9	6.18	198.42	45	cell organization and biogenesis;metabolic process;regulation of biological process;response to stimulus;transport	membrane;mitochondrion;nucleus	catalytic activity;enzyme regulator activity;metal ion binding;protein binding;RNA binding	Pf00160, Pf00515, Pf00638, Pf00641, Pf07719, Pf12185, Pf13414, Pf13432	19386	ENSMUSG00000003226.7	10	Ranbp2	RNA transport		0	1.136	0.794589	0.995616	7.18	0.82	1.191	1.136	92.6	103.9	12.92	7.77	110.8	87	92.3	90.9	103.6	104.9	4309.4	2993.6	3323.1	3534.7	3566.1
FALSE	High	Master Protein	Q99PV0	Pre-mRNA-processing-splicing factor 8 OS=Mus musculus GN=Prpf8 PE=1 SV=2	0	202.877	23	45	118	45	1	2335	273.4	8.84	237.7	45	cell organization and biogenesis;metabolic process;response to stimulus	membrane;nucleus;spliceosomal complex	protein binding;RNA binding	Pf01398, Pf08082, Pf08083, Pf08084, Pf10596, Pf10597, Pf10598, Pf12134	192159	ENSMUSG00000020850.14	11	Prpf8	Spliceosome	mRNA processing	0	1.068	0.364316	0.995616	13.75	0.969	1.068	1.183	96.3	96.8	4.62	12.78	97.1	91.5	100.2	94.1	97.7	118.5	4928.3	3375.5	3042.7	4773.7	3603.8
FALSE	High	Master Protein	Q60864	Stress-induced-phosphoprotein 1 OS=Mus musculus GN=Stip1 PE=1 SV=1	0	202.73	54	32	139	32	1	543	62.5	6.8	308.77	32		cytoplasm;cytosol;nucleus	protein binding;RNA binding	Pf00515, Pf07719, Pf13414, Pf13424, Pf13432	20867	ENSMUSG00000024966.8	19	Stip1	Prion diseases		0	1.155	0.848906	0.995616	3.43	0.796	1.182	1.155	95.6	97.7	14.45	11.87	109.1	92.7	82	86.8	109.5	94.7	5825.2	5780.4	7316.9	4635.4	6832.8
FALSE	High	Master Protein	Q8BFR5	Elongation factor Tu, mitochondrial OS=Mus musculus GN=Tufm PE=1 SV=1	0	202.427	61	20	120	20	1	452	49.5	7.56	321.95	20	metabolic process;response to stimulus	membrane;mitochondrion	catalytic activity;nucleotide binding;RNA binding	Pf00009, Pf03143, Pf03144	233870	ENSMUSG00000073838.10	7	Tufm			0	1.074	0.499283	0.995616	7.9	1.074	0.941	1.131	104.5	98.3	11.88	8.92	103.1	102.8	83.1	110.7	96.7	94	5760.8	3969	3565.3	6188.1	3735.8
FALSE	High	Master Protein	P14211	Calreticulin OS=Mus musculus GN=Calr PE=1 SV=1	0	202.219	44	18	175	18	1	416	48	4.49	405.48	18	cell differentiation;cell organization and biogenesis;metabolic process;regulation of biological process;response to stimulus;transport	cell surface;cytoplasm;cytosol;endoplasmic reticulum;extracellular;Golgi;membrane;nucleus;organelle lumen	metal ion binding;protein binding;RNA binding	Pf00262	12317	ENSMUSG00000003814.8	8	Calr	Chagas disease (American trypanosomiasis); Phagosome; Protein processing in endoplasmic reticulum; HTLV-I infection; Antigen processing and presentation	Calcium Regulation in the Cardiac Cell	0	1.046	0.799544	0.995616	31.12	0.827	1.046	1.294	93.2	90.1	22.27	4.86	107.1	91.5	67.8	88.5	95.7	87.7	8303.3	5102.7	5528.6	6863.7	5338.8
FALSE	High	Master Protein	P62259	14-3-3 protein epsilon OS=Mus musculus GN=Ywhae PE=1 SV=1	0	201.946	69	21	226	20	1	255	29.2	4.74	446.62	21	cellular component movement;cellular homeostasis;metabolic process;regulation of biological process;response to stimulus;transport	cytoplasm;cytosol;membrane;mitochondrion;nucleus	catalytic activity;protein binding;RNA binding	Pf00244	22627	ENSMUSG00000020849.13	11	Ywhae	Oocyte meiosis; Cell cycle; Hippo signaling pathway; PI3K-Akt signaling pathway; Viral carcinogenesis; Neurotrophin signaling pathway; Epstein-Barr virus infection	Alpha6-Beta4 Integrin Signaling Pathway; TNF-alpha NF-kB Signaling Pathway; Calcium Regulation in the Cardiac Cell; Myometrial Relaxation and Contraction Pathways	2	1.113	0.81293	0.995616	10.53	0.826	1.113	1.192	88.1	98	9.84	9.58	101.7	88.2	84.6	84	98.1	100.8	7628.4	8296.2	9091.2	6301.1	9230.3
FALSE	High	Master Protein	Q9CWF2	Tubulin beta-2B chain OS=Mus musculus GN=Tubb2b PE=1 SV=1	0	201.844	67	19	367	1	1	445	49.9	4.89	740.65	19	cell organization and biogenesis;cellular component movement;regulation of biological process	cytoplasm;cytoskeleton;nucleus	catalytic activity;nucleotide binding;protein binding;structural molecule activity	Pf00091, Pf03953, Pf10644	73710	ENSMUSG00000045136.5	13	Tubb2b	Gap junction; Phagosome		3	0.958	0.797662	0.995616	8.86	0.895	0.958	1.105	105	100.6	0.56	10.48	106	105	105	94.9	100.6	115.9	843.8	604.1	686.1	755.5	578.5
FALSE	High	Master Protein	O08529	Calpain-2 catalytic subunit OS=Mus musculus GN=Capn2 PE=1 SV=4	0	201.343	50	25	118	25	1	700	79.8	4.96	299.58	25	metabolic process;regulation of biological process;response to stimulus	chromosome;cytoplasm;cytosol;endoplasmic reticulum;Golgi;membrane;nucleus;vacuole	catalytic activity;metal ion binding;protein binding	Pf00648, Pf01067, Pf13833	12334	ENSMUSG00000026509.15	1	Capn2	Focal adhesion; Apoptosis; Alzheimer's disease; Protein processing in endoplasmic reticulum	Alzheimers Disease; Integrin-mediated Cell Adhesion	0	1.367	0.178462	0.995616	2.01	1.004	1.386	1.367	88.7	105.7	10.16	17.84	91.6	78.7	96.1	92	109.1	131.4	4197.7	3724.8	5375.4	4215	5161.6
FALSE	High	Master Protein	P08122	Collagen alpha-2(IV) chain OS=Mus musculus GN=Col4a2 PE=1 SV=4	0	201.154	12	13	177	12	1	1707	167.2	8.48	513.26	13	cell differentiation;cell organization and biogenesis;metabolic process;regulation of biological process;response to stimulus	extracellular	structural molecule activity	Pf01391, Pf01413	12827	ENSMUSG00000031503.13	8	Col4a2	ECM-receptor interaction; Protein digestion and absorption; Amoebiasis; Pathways in cancer; Focal adhesion; PI3K-Akt signaling pathway; Small cell lung cancer; AGE-RAGE signaling pathway in diabetic complications	Focal Adhesion-PI3K-Akt-mTOR-signaling pathway; Dysregulated miRNA Targeting in Insulin/PI3K-AKT Signaling; Focal Adhesion	1	1.287	0.0249762	0.995616	5.88	1.434	1.287	1.236	79.6	106.4	5.4	6.58	79.5	77.7	86	114	100	106.3	5125.3	4138.9	6481.1	7347.2	5326.7
FALSE	High	Master Protein	P26443	Glutamate dehydrogenase 1, mitochondrial OS=Mus musculus GN=Glud1 PE=1 SV=1	0	200.859	45	24	174	24	1	558	61.3	8	348.11	24	metabolic process;regulation of biological process;response to stimulus	cytoplasm;membrane;mitochondrion;organelle lumen	catalytic activity;nucleotide binding;protein binding	Pf00208, Pf02812	14661	ENSMUSG00000021794.15	14	Glud1	Metabolic pathways; Proximal tubule bicarbonate reclamation; Alanine, aspartate and glutamate metabolism; Carbon metabolism; Nitrogen metabolism; Arginine biosynthesis; D-Glutamine and D-glutamate metabolism		0	1.105	0.434604	0.995616	15.71	0.932	1.105	1.222	91.2	99.4	6.77	8.48	100.6	89	90.3	93.7	98.3	110.3	6476.2	5090.5	4675.6	6037.2	5622.9
FALSE	High	Master Protein	D3Z2H9	Uncharacterized protein OS=Mus musculus GN=Tpm3-rs7 PE=3 SV=1	0	199.898	58	25	211	0	1	248	29	4.81	440.74	25	cell organization and biogenesis		protein binding;structural molecule activity	Pf00261, Pf12718		ENSMUSG00000058126.6	14				0
FALSE	High	Master Protein	P42932	T-complex protein 1 subunit theta OS=Mus musculus GN=Cct8 PE=1 SV=3	0	198.952	60	28	120	28	1	548	59.5	5.62	292.79	28	cell organization and biogenesis;metabolic process;regulation of biological process;transport	cytoplasm;cytoskeleton;cytosol	nucleotide binding;protein binding	Pf00118	12469	ENSMUSG00000025613.13	16	Cct8			0	1.083	0.428508	0.995616	19.29	0.942	1.083	1.227	96.8	99.5	3.46	13.21	99.3	93	98.1	93.6	100.7	120.3	4441.3	5321.6	4289.7	4185.2	5765.1
FALSE	High	Master Protein	Q8BFW7	Lipoma-preferred partner homolog OS=Mus musculus GN=Lpp PE=1 SV=1	0	198.936	47	19	143	19	1	613	65.8	7.37	330.51	19		cytoplasm;cytosol;nucleus	metal ion binding;protein binding	Pf00412, Pf02318	210126	ENSMUSG00000033306.14	16	Lpp			0	1.099	0.87956	0.995616	0.17	0.862	1.101	1.099	93.2	97.4	10.23	5.06	105	91	86.6	90.5	100.1	95.2	6183.5	4392.3	4447.1	5329.6	4833.9
FALSE	High	Master Protein	Q8BG05	Heterogeneous nuclear ribonucleoprotein A3 OS=Mus musculus GN=Hnrnpa3 PE=1 SV=1	0	198.202	51	20	163	5	1	379	39.6	9.01	315.26	20	metabolic process;transport	cytoplasm;nucleus;spliceosomal complex	nucleotide binding;RNA binding;transporter activity	Pf00076, Pf13893, Pf14259	229279	ENSMUSG00000059005.13	2	Hnrnpa3	Spliceosome	mRNA processing	20	1.13	0.60404	0.995616	1.8	0.895	1.143	1.13	86.9	96.9	13.6	1.63	106.1	85.3	83.8	95	97.6	94.7	7413.7	6363.8	6532.7	6638.2	7276.8
FALSE	High	Master Protein	Q9D6F9	Tubulin beta-4A chain OS=Mus musculus GN=Tubb4a PE=1 SV=3	0	197.259	73	19	334	4	1	444	49.6	4.88	700.44	19	cell organization and biogenesis;regulation of biological process	cytoplasm;cytoskeleton;nucleus	catalytic activity;metal ion binding;nucleotide binding;structural molecule activity	Pf00091, Pf03953, Pf10644	22153	ENSMUSG00000062591.5	17	Tubb4a	Gap junction; Phagosome	Exercise-induced Circadian Regulation	0	1.071	0.835764	0.995616	37.73	0.777	1.344	1.071	94.5	101.1	14.17	18.89	99.3	79	104.2	77.1	106.2	111.7	472.2	413.5	378.8	366.9	555.7
FALSE	High	Master Protein	Q91VB8	Alpha globin 1 OS=Mus musculus GN=Hba-a2 PE=1 SV=1	0	196.911	96	13	752	11	1	142	15.1	8.22	1888.77	13	response to stimulus;transport	membrane	antioxidant activity;catalytic activity;metal ion binding;protein binding;transporter activity	Pf00042	15122; 110257	ENSMUSG00000069919.7; ENSMUSG00000069917.7	11	Hba-a1; Hba-a2	Malaria; African trypanosomiasis		4	1.181	0.382399	0.995616	22.88	0.915	1.181	1.364	89.6	105.9	9.01	11.05	99.6	89.6	83.3	91.1	105.9	113.7	19428.4	17722	23355.8	17782.6	20938.1
FALSE	High	Master Protein	P50544	Very long-chain specific acyl-CoA dehydrogenase, mitochondrial OS=Mus musculus GN=Acadvl PE=1 SV=3	0	196.747	49	27	117	27	1	656	70.8	8.75	279.2	27	cell differentiation;metabolic process;regulation of biological process;response to stimulus	cytosol;membrane;mitochondrion;nucleus	catalytic activity;nucleotide binding	Pf00441, Pf02770, Pf02771, Pf08028	11370	ENSMUSG00000018574.14	11	Acadvl	Metabolic pathways; Fatty acid degradation; Fatty acid metabolism	Mitochondrial LC-Fatty Acid Beta-Oxidation; Fatty Acid Beta Oxidation	0	0.828	0.926808	0.995616	12.18	1.808	0.729	0.828	120.1	99.5	22.84	26.28	81.4	129.3	117.3	147.1	94.3	97.2	5119.5	6355.7	4015.5	9256	4635.3
FALSE	High	Master Protein	Q9DCN2	NADH-cytochrome b5 reductase 3 OS=Mus musculus GN=Cyb5r3 PE=1 SV=3	0	196.637	66	21	172	21	1	301	34.1	8.38	356.55	21	metabolic process	cytoplasm;endoplasmic reticulum;membrane;mitochondrion	catalytic activity;nucleotide binding;protein binding	Pf00175, Pf00970	109754	ENSMUSG00000018042.17	15	Cyb5r3	Amino sugar and nucleotide sugar metabolism	Oxidation by Cytochrome P450	0	1.101	0.150874	0.995616	9.88	1.02	1.175	1.101	92.8	98.7	8.22	7.34	94.9	85.9	101.3	96.9	100.9	111.5	5219.5	4279	5776.5	5325.8	5026.3
FALSE	High	Master Protein	G5E829	Plasma membrane calcium-transporting ATPase 1 OS=Mus musculus GN=Atp2b1 PE=1 SV=1	0	196.061	27	27	120	15	1	1220	134.7	5.91	291.51	27	cell communication;cellular homeostasis;response to stimulus;transport	membrane;nucleus	catalytic activity;metal ion binding;nucleotide binding;protein binding;transporter activity	Pf00122, Pf00689, Pf00690, Pf00702, Pf08282, Pf12424, Pf12710, Pf13246	67972	ENSMUSG00000019943.10	10	Atp2b1	Adrenergic signaling in cardiomyocytes; Endocrine and other factor-regulated calcium reabsorption; Salivary secretion; Pancreatic secretion; cGMP-PKG signaling pathway; Mineral absorption; cAMP signaling pathway; Calcium signaling pathway	Calcium Regulation in the Cardiac Cell; Splicing factor NOVA regulated synaptic proteins	12	1.085	0.0757924	0.995616	4.03	1.085	1.055	1.158	92.7	100.5	3.99	8.84	93	92	99	100.9	97.1	114.6	5532.6	4984.5	5096.2	6002.5	5261
FALSE	High	Master Protein	contaminant_Q922U2	SWISS-PROT:Q922U2 Tax_Id=10090 Gene_Symbol=Krt5 Keratin, type II cytoskeletal 5	0	195.98	53	34	153	13	1	580	61.7	7.75	292.57	34											19	0.909	0.444291	0.995616	33.47	1.157	0.909	0.204	144.8	121.7	36.01	48.52	107.1	147.4	219.3	123.9	134	44.6	2594.9	4728.7	14521	3003	4297.8
FALSE	High	Master Protein	A0A0R4IZX2	Na(+)/H(+) exchange regulatory cofactor NHE-RF OS=Mus musculus GN=Slc9a3r2 PE=1 SV=1	0	195.964	71	22	165	9	1	337	37.4	7.59	387.54	22	regulation of biological process	cytoplasm;membrane;nucleus	protein binding;structural molecule activity	Pf00595, Pf09007, Pf13180	65962	ENSMUSG00000002504.14	17	Slc9a3r2	Aldosterone-regulated sodium reabsorption		14	1.324	0.531498	0.995616	19.05	0.787	1.324	1.494	78.7	94.3	31.44	7.13	111.4	75.8	60.8	87.6	100.4	90.8	5239.1	4198.2	5187.2	4122.6	5558.7
FALSE	High	Master Protein	Q9JKR6	Hypoxia up-regulated protein 1 OS=Mus musculus GN=Hyou1 PE=1 SV=1	0	195.951	31	25	106	25	1	999	111.1	5.19	266.67	25	regulation of biological process;response to stimulus;transport	endoplasmic reticulum;extracellular;membrane;organelle lumen	nucleotide binding	Pf00012	12282	ENSMUSG00000032115.14	9	Hyou1	Protein processing in endoplasmic reticulum		0	1.128	0.618098	0.995616	4.08	0.888	1.128	1.159	93.2	96.6	10.47	7.14	100.7	91.2	81.6	89.4	102.9	94.6	3650.9	4390	4043.7	3240.4	4951.5
FALSE	High	Master Protein	Q3V3R4	Integrin alpha-1 OS=Mus musculus GN=Itga1 PE=1 SV=2	0	195.412	30	32	141	32	1	1179	130.7	6.2	276.41	32	cell organization and biogenesis;cellular component movement;regulation of biological process;response to stimulus	cell surface;membrane	metal ion binding;protein binding	Pf00092, Pf01839, Pf08441, Pf13517, Pf13519, Pf14312	109700	ENSMUSG00000042284.9	13	Itga1	ECM-receptor interaction; Regulation of actin cytoskeleton; Focal adhesion; PI3K-Akt signaling pathway; Dilated cardiomyopathy; Arrhythmogenic right ventricular cardiomyopathy (ARVC); Hypertrophic cardiomyopathy (HCM); Hematopoietic cell lineage	Signaling of Hepatocyte Growth Factor Receptor; Regulation of Actin Cytoskeleton; Integrin-mediated Cell Adhesion	0	1.238	0.138258	0.995616	21.41	1.059	1.238	1.434	82.5	104.4	10.92	8.55	94.9	78.5	79.4	100.5	97.2	113.9	5489.5	3828.9	3533	5813.3	4739.1
FALSE	High	Master Protein	P17156	Heat shock-related 70 kDa protein 2 OS=Mus musculus GN=Hspa2 PE=1 SV=2	0	195.374	44	28	157	16	1	633	69.6	5.67	352.77	28	cell differentiation;cell organization and biogenesis;metabolic process;regulation of biological process;response to stimulus	cell surface;cytoplasm;cytoskeleton;cytosol;membrane;mitochondrion;nucleus	nucleotide binding;protein binding	Pf00012, Pf06723	15512	ENSMUSG00000059970.7	12	Hspa2	Endocytosis; Longevity regulating pathway - multiple species; Antigen processing and presentation; Toxoplasmosis; Estrogen signaling pathway; Legionellosis; Epstein-Barr virus infection; Measles; MAPK signaling pathway; Protein processing in endoplasmic reticulum; Influenza A; Spliceosome		1	0.835	0.502702	0.995616	7.59	0.773	0.835	1.152	113.3	94.6	13.92	6.73	118.5	113.3	90.4	91.6	94.6	104.1	2471.1	2720.5	2021.1	1911	2270.8
FALSE	High	Master Protein	Q60932	Voltage-dependent anion-selective channel protein 1 OS=Mus musculus GN=Vdac1 PE=1 SV=3	0	195.298	76	18	219	17	1	296	32.3	8.43	604.5	18	cell communication;cell death;cell differentiation;defense response;regulation of biological process;response to stimulus;transport	membrane;mitochondrion;nucleus	nucleotide binding;protein binding;transporter activity	Pf01459	22333	ENSMUSG00000020402.11	11	Vdac1	Parkinson's disease; cGMP-PKG signaling pathway; NOD-like receptor signaling pathway; Calcium signaling pathway; HTLV-I infection; Influenza A; Huntington's disease		1	0.905	0.991974	0.998823	12.09	1.35	0.905	0.815	109.1	98.7	11.57	15.21	90.7	108.2	113.8	122.4	97.9	92.7	7492.4	9621.8	7359.2	10114.7	8704.4
FALSE	High	Master Protein	Q5XKE0	Myosin-binding protein C, fast-type OS=Mus musculus GN=Mybpc2 PE=1 SV=1	0	195.294	37	33	79	32	1	1136	127.3	6.35	170.54	33	cell organization and biogenesis	cytoskeleton	protein binding;structural molecule activity	Pf00041, Pf00047, Pf07679, Pf13895, Pf13927	233199	ENSMUSG00000038670.11	7	Mybpc2		Striated Muscle Contraction	0	0.726	0.338332	0.995616	36.63	1.121	0.726	0.385	146.5	92.9	31.08	27.29	89.5	158.2	169.3	100.3	114.8	65.2	46.9	4800.9	8221.6	52.6	3484.2
FALSE	High	Master Protein	Q91X72	Hemopexin OS=Mus musculus GN=Hpx PE=1 SV=2	0	194.738	50	25	239	25	1	460	51.3	7.8	535.91	25	cellular homeostasis;metabolic process;regulation of biological process;transport	extracellular	metal ion binding;transporter activity	Pf00045	15458	ENSMUSG00000030895.9	7	Hpx			0	0.974	0.414297	0.995616	6.46	0.636	0.974	1.019	108.7	100.5	6.88	19.68	113.1	108.8	98.8	72	106	100.7	9136.8	9118.6	7148.8	5815.3	8881.7
FALSE	High	Master Protein	F8WIV2	Serine (or cysteine) peptidase inhibitor, clade B, member 6a OS=Mus musculus GN=Serpinb6a PE=1 SV=1	0	194.714	58	21	163	21	1	399	44.7	6.38	345.18	21	regulation of biological process;response to stimulus	cytoplasm	enzyme regulator activity;protein binding	Pf00079	20719	ENSMUSG00000060147.15	13	Serpinb6a			0	1.02	0.549385	0.995616	6.58	1.02	1.065	0.673	106.8	98.4	22.08	8.8	92.9	102.8	139.8	94.8	109.5	94	5403.1	6984.9	10203.6	5510.6	7440
FALSE	High	Master Protein	O35887	Calumenin OS=Mus musculus GN=Calu PE=1 SV=1	0	194.305	71	19	128	3	1	315	37	4.67	373.64	19	transport	endoplasmic reticulum;extracellular;Golgi;membrane;organelle lumen	enzyme regulator activity;metal ion binding;protein binding	Pf13499	12321	ENSMUSG00000029767.16	6	Calu			18	0.918	0.783486	0.995616	0.3	0.916	0.918	1.338	101.6	93.1	24.03	4.63	101	104.1	65.1	92.5	95.6	87.2	6877	5537.7	4267.2	6299.8	5085.1
FALSE	High	Master Protein	O88569	Heterogeneous nuclear ribonucleoproteins A2/B1 OS=Mus musculus GN=Hnrnpa2b1 PE=1 SV=2	0	193.984	62	18	193	17	1	353	37.4	8.95	379.33	18	cell organization and biogenesis;metabolic process;regulation of biological process;transport	chromosome;cytoplasm;extracellular;membrane;nucleus;spliceosomal complex	DNA binding;nucleotide binding;protein binding;RNA binding	Pf00076, Pf13893, Pf14259	53379	ENSMUSG00000004980.16	6	Hnrnpa2b1		mRNA processing	0	1.152	0.719535	0.995616	4.9	0.838	1.152	1.19	88.7	94.1	18.48	4.94	108.8	85.9	76.3	91.2	99	90.8	7604.4	4455.5	3470.5	6373.3	5132
FALSE	High	Master Protein	Q6IRU2	Tropomyosin alpha-4 chain OS=Mus musculus GN=Tpm4 PE=1 SV=3	0	193.404	73	24	135	20	1	248	28.5	4.68	303.93	24	cell differentiation;cell organization and biogenesis	cytoplasm;cytoskeleton;membrane	metal ion binding;protein binding;structural molecule activity	Pf00261, Pf12718	326618	ENSMUSG00000031799.9	8	Tpm4	Hypertrophic cardiomyopathy (HCM); Cardiac muscle contraction; Adrenergic signaling in cardiomyocytes; Dilated cardiomyopathy	Striated Muscle Contraction	0	0.878	0.866026	0.995616	12.78	0.78	0.878	1.33	103.7	91.1	21.15	5.82	109.1	103.7	71.9	85.1	91.1	95.6	6465.9	6751	4301.6	5045.6	5930.8
FALSE	High	Master Protein	Q00898	Alpha-1-antitrypsin 1-5 OS=Mus musculus GN=Serpina1e PE=1 SV=1	0	193.042	38	16	247	5	1	413	45.9	5.73	605.72	16	regulation of biological process;response to stimulus	endoplasmic reticulum;extracellular;Golgi	enzyme regulator activity;protein binding	Pf00079	20704	ENSMUSG00000072849.10	12	Serpina1e	Complement and coagulation cascades		1	1.052	0.551332	0.995616	23.87	0.883	1.052	1.503	92.5	107	17.04	15.23	96.8	106.4	75.5	85.4	111.9	113.5	2954.2	3879.2	1513.3	2607.6	4081.2
FALSE	High	Master Protein	E9QA16	Caldesmon 1 OS=Mus musculus GN=Cald1 PE=1 SV=1	0	192.451	38	28	118	5	1	536	61.8	6.93	266.69	28	cell organization and biogenesis;regulation of biological process;response to stimulus	cytoskeleton;membrane	protein binding	Pf02029	109624	ENSMUSG00000029761.16	6	Cald1		Myometrial Relaxation and Contraction Pathways	24	1.122	0.833888	0.995616	17.56	0.603	1.122	1.255	91	90.1	33.17	10.98	129	86.2	68	77.9	96.8	85.4	7593.2	5039.6	4294.9	4581.9	5655.1
FALSE	High	Master Protein	Q8VHY0	Chondroitin sulfate proteoglycan 4 OS=Mus musculus GN=Cspg4 PE=1 SV=3	0	191.661	21	33	93	33	1	2327	252.2	5.44	207.91	33	cell differentiation;cell proliferation;cellular component movement;defense response;development;regulation of biological process;response to stimulus	cell surface;membrane	protein binding;signal transducer activity	Pf00054, Pf02210, Pf13385	121021	ENSMUSG00000032911.6	9	Cspg4		Spinal Cord Injury	0	0.963	0.587256	0.995616	12.12	0.963	0.878	1.063	103.1	97.2	8.2	2.55	102.8	107.2	91.2	99	94.1	97	3383.3	3756	2100.9	3258.6	3298.9
FALSE	High	Master Protein	Q61391	Neprilysin OS=Mus musculus GN=Mme PE=1 SV=3	0	191.648	42	27	130	27	1	750	85.6	5.81	290.66	27	metabolic process;response to stimulus	cytoplasm;membrane	catalytic activity;metal ion binding	Pf01431, Pf05649	17380	ENSMUSG00000027820.12	3	Mme	Protein digestion and absorption; Alzheimer's disease; Hematopoietic cell lineage; Renin-angiotensin system	Primary Focal Segmental Glomerulosclerosis FSGS; Alzheimers Disease	0	1.184	0.248857	0.995616	24.66	0.983	1.184	1.381	81	92	8.72	12.3	90.4	76.7	79.9	88.9	90.7	110.3	4727.3	3590.5	3835.5	4647	4250.1
FALSE	High	Master Protein	Q8BMS1	Trifunctional enzyme subunit alpha, mitochondrial OS=Mus musculus GN=Hadha PE=1 SV=1	0	191.274	44	27	144	27	1	763	82.6	9.14	287.69	27	metabolic process;response to stimulus	membrane;mitochondrion;organelle lumen	catalytic activity;nucleotide binding;protein binding	Pf00378, Pf00725, Pf02737	97212	ENSMUSG00000025745.11	5	Hadha	Fatty acid elongation; Lysine degradation; Fatty acid metabolism; Biosynthesis of unsaturated fatty acids; beta-Alanine metabolism; Valine, leucine and isoleucine degradation; Fatty acid degradation; Metabolic pathways; Carbon metabolism; Tryptophan metabolism; Propanoate metabolism; Butanoate metabolism	Fatty Acid Beta Oxidation; Mitochondrial LC-Fatty Acid Beta-Oxidation	0	0.862	0.844056	0.995616	4.36	1.623	0.828	0.862	114.5	98.7	15.99	21.96	85.1	114.7	113.2	138.1	94.9	97.5	4485.6	5259	5157.8	7279.3	4352.3
FALSE	High	Master Protein	Q6GT24	Peroxiredoxin 6 OS=Mus musculus GN=Prdx6 PE=1 SV=1	0	191.244	69	18	183	18	1	224	24.8	6.37	454.34	18	cell organization and biogenesis;cellular homeostasis;metabolic process;regulation of biological process;response to stimulus	cytoplasm;cytosol;membrane;mitochondrion;vacuole	antioxidant activity;catalytic activity;protein binding	Pf00578, Pf08534, Pf10417	11758	ENSMUSG00000026701.15	1	Prdx6	Metabolic pathways		0	1.194	0.550431	0.995616	36.33	0.818	1.194	1.487	97.9	116.9	12.8	17.24	110	99.8	85	89.9	119.1	126.3	9380	7713.8	8349.3	7670.1	9212
FALSE	High	Master Protein	G5E8R2	Tropomyosin 1, alpha, isoform CRA_k OS=Mus musculus GN=Tpm1 PE=1 SV=1	0	191.183	64	27	180	0	1	248	28.7	4.78	359.47	27	cell organization and biogenesis;cellular component movement;regulation of biological process;response to stimulus	cytoplasm;cytoskeleton	protein binding;structural molecule activity	Pf00261, Pf12718	22003	ENSMUSG00000032366.15	9	Tpm1		Striated Muscle Contraction	0
FALSE	High	Master Protein	Q9WU78	Programmed cell death 6-interacting protein OS=Mus musculus GN=Pdcd6ip PE=1 SV=3	0	191.151	41	32	112	32	1	869	96	6.52	230.9	32	cell death;cell division;cell organization and biogenesis;regulation of biological process;transport	cytoplasm;cytoskeleton;cytosol;extracellular;membrane	protein binding	Pf03097, Pf08391, Pf13949	18571	ENSMUSG00000032504.15	9	Pdcd6ip	Endocytosis		0	1.199	0.0416009	0.995616	6.59	1.108	1.199	1.252	87.9	102.8	5.84	10.97	88.4	86.2	96.3	98	103.4	120.5	4134.2	3784.3	4388.4	4582	4537.6
FALSE	High	Master Protein	P70335	Rho-associated protein kinase 1 OS=Mus musculus GN=Rock1 PE=1 SV=1	0	190.441	37	43	109	37	1	1354	158.1	5.86	222.04	43	cell death;cell organization and biogenesis;cellular component movement;metabolic process;regulation of biological process;response to stimulus;transport	cytoplasm;cytoskeleton;Golgi;membrane	catalytic activity;metal ion binding;motor activity;nucleotide binding;protein binding	Pf00069, Pf00130, Pf00169, Pf00261, Pf00433, Pf00529, Pf01576, Pf02463, Pf04111, Pf04156, Pf05483, Pf05557, Pf05622, Pf06120, Pf06160, Pf06785, Pf07714, Pf07888, Pf08912, Pf09726, Pf09789, Pf10168, Pf10174, Pf10186, Pf12128, Pf12795, Pf13514, Pf14531, Pf14915, Pf15619	19877	ENSMUSG00000024290.8	18	Rock1	Focal adhesion; Vascular smooth muscle contraction; cGMP-PKG signaling pathway; Platelet activation; Regulation of actin cytoskeleton; Pathways in cancer; Proteoglycans in cancer; Oxytocin signaling pathway; Axon guidance; cAMP signaling pathway; Chemokine signaling pathway; TGF-beta signaling pathway; MicroRNAs in cancer; Salmonella infection; Leukocyte transendothelial migration; Sphingolipid s…	Focal Adhesion; Chemokine signaling pathway; MicroRNAs in Cardiomyocyte Hypertrophy; G13 Signaling Pathway; Integrin-mediated Cell Adhesion; PluriNetWork; Regulation of Actin Cytoskeleton	0	1.133	0.526914	0.995616	11.79	0.895	1.133	1.223	91.5	103.6	6.37	9.97	101.4	91.5	90.6	90.8	103.6	110.8	3647.6	2995.9	3049.2	3263.2	3393.1
FALSE	High	Master Protein	P80318	T-complex protein 1 subunit gamma OS=Mus musculus GN=Cct3 PE=1 SV=1	0	190.437	59	28	121	27	1	545	60.6	6.7	296.55	28	cell organization and biogenesis;metabolic process;regulation of biological process;transport	cytoplasm;cytosol;membrane	nucleotide binding;protein binding;RNA binding	Pf00118	12462	ENSMUSG00000001416.13	3	Cct3			1	1.176	0.581921	0.995616	12.32	0.85	1.274	1.176	95.5	101.5	11.31	14.24	103.1	82.9	99.3	87.6	105.5	116.8	4594.2	4250.1	5007.4	3904.7	5413.7
FALSE	High	Master Protein	Q64511	DNA topoisomerase 2-beta OS=Mus musculus GN=Top2b PE=1 SV=2	0	190.331	29	37	101	29	1	1612	181.8	8.29	221.23	37	cell organization and biogenesis;cellular component movement;metabolic process;regulation of biological process	chromosome;cytosol;nucleus	catalytic activity;DNA binding;metal ion binding;nucleotide binding;protein binding	Pf00204, Pf00521, Pf01751, Pf02518, Pf08070, Pf13589	21974	ENSMUSG00000017485.10	14	Top2b	Platinum drug resistance		7	1.087	0.268283	0.995616	6.26	0.983	1.133	1.087	99.3	100.6	6.49	5.45	100.6	89.9	101.1	98.9	101.8	109.8	4266.4	3642.6	2688.3	4195.6	4125.8
FALSE	High	Master Protein	G5E8T6	Membrane associated guanylate kinase, WW and PDZ domain containing 3, isoform CRA_a OS=Mus musculus GN=Magi3 PE=1 SV=1	0	190.131	33	39	103	39	1	1476	161.5	8.05	222.07	39	metabolic process;regulation of biological process;response to stimulus	membrane;nucleus	catalytic activity;nucleotide binding;protein binding;structural molecule activity	Pf00397, Pf00595, Pf00625, Pf04094, Pf13180	99470	ENSMUSG00000052539.15	3	Magi3		Wnt Signaling Pathway NetPath	0	1.265	0.32709	0.995616	22.74	0.919	1.265	1.459	84.4	101.4	20.67	5.04	102.9	82.6	68.1	94.5	104.5	99.3	4905.5	3390.4	2674.5	4506.2	4288.8
FALSE	High	Master Protein	P17426	AP-2 complex subunit alpha-1 OS=Mus musculus GN=Ap2a1 PE=1 SV=1	0	189.761	38	34	126	23	1	977	107.6	7.03	287.67	34	regulation of biological process;transport	membrane	protein binding;transporter activity	Pf01602, Pf02296, Pf02883, Pf13646	11771	ENSMUSG00000060279.14	7	Ap2a1	Endocytosis; Huntington's disease; Synaptic vesicle cycle; Endocrine and other factor-regulated calcium reabsorption	EGFR1 Signaling Pathway	10	1.286	0.366255	0.995616	3.56	0.903	1.286	1.317	89.4	99.7	9.86	16.26	96.9	79.8	92	87.5	102.6	121.2	4010.3	3869.8	5572.3	3620.1	4976.7
FALSE	High	Master Protein	P09542	Myosin light chain 3 OS=Mus musculus GN=Myl3 PE=1 SV=4	0	189.139	78	16	216	12	1	204	22.4	5.1	465.29	16	regulation of biological process		catalytic activity;metal ion binding;motor activity;protein binding	Pf13499	17897	ENSMUSG00000059741.13	9	Myl3	Cardiac muscle contraction; Hypertrophic cardiomyopathy (HCM); Adrenergic signaling in cardiomyocytes; Dilated cardiomyopathy	Striated Muscle Contraction; Regulation of Actin Cytoskeleton	6	0.574	0.336167	0.995616	27.95	1.23	0.574	0.246	169.5	97.3	34.15	41.64	96.1	184.9	194	118.2	106.1	47.6	2938.2	19520.2	26368.5	3613.9	11203.6
FALSE	High	Master Protein	O88844	Isocitrate dehydrogenase [NADP] cytoplasmic OS=Mus musculus GN=Idh1 PE=1 SV=2	0	189.12	64	23	135	23	1	414	46.6	7.17	306.3	23	metabolic process;regulation of biological process;response to stimulus	cytoplasm;cytosol;mitochondrion	catalytic activity;metal ion binding;nucleotide binding;protein binding	Pf00180, Pf01960	15926	ENSMUSG00000025950.16	1	Idh1	Peroxisome; Metabolic pathways; 2-Oxocarboxylic acid metabolism; Glutathione metabolism; Carbon metabolism; Biosynthesis of amino acids; Citrate cycle (TCA cycle)	Glutathione and one carbon metabolism; Glutathione metabolism	0	1.134	0.300493	0.995616	21.24	0.972	1.37	1.134	98.8	117.2	7.84	12.15	100.4	89.9	104.9	97.5	123.2	119	4977.3	5021.8	8669.3	4837.3	6881
FALSE	High	Master Protein	E9Q8Z8	Catenin delta-1 OS=Mus musculus GN=Ctnnd1 PE=1 SV=1	0	189.06	48	33	126	33	1	967	108.1	6.23	312.33	33	cell differentiation;metabolic process;regulation of biological process;response to stimulus	cytoplasm;cytosol;membrane;nucleus	protein binding	Pf00514	12388	ENSMUSG00000034101.14	2	Ctnnd1		EGFR1 Signaling Pathway; Wnt Signaling Pathway and Pluripotency	0	1.201	0.425505	0.995616	14.34	0.895	1.201	1.317	85.9	103.1	15.48	5.97	107.8	84.2	82.4	96.4	101.2	108.5	5461.3	3989.9	3343.2	4885.9	4792
FALSE	High	Master Protein	B1ARB3	Platelet endothelial cell adhesion molecule OS=Mus musculus GN=Pecam1 PE=1 SV=1	0	187.984	31	21	130	21	1	732	81.9	6.87	308.65	21	cell organization and biogenesis;cellular component movement;regulation of biological process;response to stimulus;transport	cell surface;membrane	protein binding	Pf00047, Pf07679, Pf13895, Pf13927	18613	ENSMUSG00000020717.19	11	Pecam1			0	1.163	0.319428	0.995616	26.42	0.956	1.163	1.478	87.6	101.9	11.5	13.24	100.8	84.3	82.1	96.4	98.1	121.3	4041.1	4343.4	3897.4	3862.7	5052
FALSE	High	Master Protein	Q8CIE6	Coatomer subunit alpha OS=Mus musculus GN=Copa PE=1 SV=2	0	187.603	30	31	115	31	1	1224	138.3	7.65	226.35	31	transport	cytoplasm;extracellular;Golgi;membrane	protein binding;structural molecule activity	Pf00400, Pf04053, Pf06957	12847	ENSMUSG00000026553.17	1	Copa			0	1.135	0.689889	0.995616	1.88	0.869	1.135	1.15	100.8	99.5	7.94	13.98	104.4	90.6	104.2	90.8	102.9	119.9	4661.6	3622.5	3753.9	4051.1	4113.3
FALSE	High	Master Protein	P54071	Isocitrate dehydrogenase [NADP], mitochondrial OS=Mus musculus GN=Idh2 PE=1 SV=3	0	187.204	44	23	175	23	1	452	50.9	8.69	409.38	23	metabolic process;regulation of biological process	cytosol;membrane;mitochondrion	catalytic activity;metal ion binding;nucleotide binding	Pf00180	269951	ENSMUSG00000030541.16	7	Idh2	2-Oxocarboxylic acid metabolism; Glutathione metabolism; Metabolic pathways; Carbon metabolism; Biosynthesis of amino acids; Citrate cycle (TCA cycle); Peroxisome	TCA Cycle	0	1.114	0.0514535	0.995616	2.72	1.093	1.114	1.206	96.7	106	3.13	6.96	99.2	93.8	98.9	108.5	104.4	119.3	8692.1	7568.2	8304	9502	8427.9
FALSE	High	Master Protein	F8VQC7	Kinectin OS=Mus musculus GN=Ktn1 PE=1 SV=1	0	186.985	35	40	96	40	1	1327	152.4	5.9	217.59	40	cellular component movement;regulation of biological process	endoplasmic reticulum;membrane	protein binding;RNA binding	Pf04156, Pf05557, Pf12128	16709	ENSMUSG00000021843.16	14	Ktn1		TNF-alpha NF-kB Signaling Pathway	0	0.956	0.794149	0.995616	21.58	0.804	0.956	1.178	103	96.1	19.86	2.44	117.2	101.1	78.1	94.3	96.7	92.1	4713.1	3552.3	3371.1	3790.8	3397.7
FALSE	High	Master Protein	Q9JJ28	Protein flightless-1 homolog OS=Mus musculus GN=Flii PE=1 SV=1	0	186.944	36	33	109	33	1	1271	144.7	6.06	260.34	33	cell organization and biogenesis;development;metabolic process;regulation of biological process	cytoplasm;cytoskeleton;cytosol;nucleus	protein binding	Pf00626, Pf12799, Pf13855	14248	ENSMUSG00000002812.4	11	Flii			0	1.154	0.327977	0.995616	0.32	0.956	1.154	1.156	93.7	98.4	5.85	10.3	95.8	87.1	97.2	91.5	100.5	112.4	4987.4	4654.1	2782.3	4767	5369.5
FALSE	High	Master Protein	P08074	Carbonyl reductase [NADPH] 2 OS=Mus musculus GN=Cbr2 PE=1 SV=1	0	185.951	67	14	640	13	1	244	25.9	9.01	1205.84	14	cell organization and biogenesis;metabolic process	mitochondrion;organelle lumen	catalytic activity;protein binding	Pf00106, Pf01073, Pf01370, Pf01488, Pf04321, Pf05368, Pf05724, Pf08659, Pf13460, Pf13561	12409	ENSMUSG00000025150.10	11	Cbr2	Metabolic pathways; Metabolism of xenobiotics by cytochrome P450; Arachidonic acid metabolism		1	1.243	0.733961	0.995616	17.63	0.73	1.243	1.391	89.9	111.8	22.28	12.64	122	88.8	81.2	89	110.4	113	23275.1	19431.3	19355.3	16984.1	24162.4
FALSE	High	Master Protein	Q6P5H2	Nestin OS=Mus musculus GN=Nes PE=1 SV=1	0	185.904	25	31	90	31	1	1864	207	4.34	226.78	31	cell organization and biogenesis;cell proliferation;development;regulation of biological process	cytoplasm;cytoskeleton	protein binding;structural molecule activity	Pf00038, Pf02463	18008	ENSMUSG00000004891.16	3	Nes			0	1.167	0.943811	0.995616	47.17	0.596	1.167	1.538	86.7	99	38.09	12.01	132.3	84.7	62.8	78.8	98.8	96.7	4821.4	1969	2483.8	2872.2	2298
FALSE	High	Master Protein	P97429	Annexin A4 OS=Mus musculus GN=Anxa4 PE=1 SV=4	0	185.094	62	22	156	21	1	319	35.9	5.57	333.24	22	cell differentiation;regulation of biological process;response to stimulus	cell surface;cytoplasm;membrane;nucleus	metal ion binding;protein binding	Pf00191, Pf05796	11746	ENSMUSG00000029994.17	6	Anxa4		Prostaglandin Synthesis and Regulation	0	1.174	0.211384	0.995616	6.7	0.99	1.227	1.174	78.3	91.9	11.12	0.55	93	75.8	78.7	92.1	93.1	92.4	6942.8	4094.1	4967.7	6876.1	5024.1
FALSE	High	Master Protein	Q8VIJ6	Splicing factor, proline- and glutamine-rich OS=Mus musculus GN=Sfpq PE=1 SV=1	0	184.978	32	18	134	17	1	699	75.4	9.44	298.46	18	cell organization and biogenesis;metabolic process;regulation of biological process;response to stimulus	chromosome;cytoplasm;nucleus	DNA binding;nucleotide binding;protein binding;RNA binding	Pf00076, Pf08075, Pf13893, Pf14259	71514	ENSMUSG00000028820.13	4	Sfpq		mRNA processing	1	1.137	0.132786	0.995616	10.55	1.057	1.137	1.298	89.9	100.6	14.29	4.86	94.5	89.2	71.3	99.8	101.5	92.5	4280.5	3459	3740.2	4522.4	3934.5
FALSE	High	Master Protein	A0A0R4J221	Plectin (Fragment) OS=Mus musculus GN=Plec PE=1 SV=1	0	184.677	44	27	118	1	1	702	80.6	7.03	285.12	27	cell organization and biogenesis;response to stimulus	cytoplasm;cytoskeleton;cytosol;membrane	protein binding;RNA binding;structural molecule activity	Pf00307, Pf11971	18810	ENSMUSG00000022565.15	15	Plec		Alpha6-Beta4 Integrin Signaling Pathway; EGFR1 Signaling Pathway	0	1.243			0	1.243			96.7	120.1			290.1			360.4			77.7			96.6
FALSE	High	Master Protein	Q8VD75	Huntingtin-interacting protein 1 OS=Mus musculus GN=Hip1 PE=1 SV=2	0	184.239	34	31	111	30	1	1029	115.1	5.43	240.41	31	cell death;cell differentiation;cell organization and biogenesis;cellular component movement;metabolic process;regulation of biological process;response to stimulus;transport	cytoplasm;Golgi;membrane;nucleus	catalytic activity;motor activity;protein binding;structural molecule activity	Pf00038, Pf01417, Pf01576, Pf01608, Pf06705, Pf07651, Pf07888, Pf09730, Pf12128, Pf13851, Pf14362	215114	ENSMUSG00000039959.13	5	Hip1	Huntington's disease	EGFR1 Signaling Pathway	1	1.109	0.414755	0.995616	20.01	0.934	1.109	1.259	89.2	98.9	5.65	9.7	97.1	89.3	87.4	90.7	99	110	4061.1	4069.2	3160.8	3792.1	4512.5
FALSE	High	Master Protein	E9QNN1	ATP-dependent RNA helicase A OS=Mus musculus GN=Dhx9 PE=1 SV=1	0	184.038	24	26	104	26	1	1384	149.6	6.83	238.69	26	cell differentiation;metabolic process;regulation of biological process;response to stimulus	cytoplasm;membrane;nucleus	catalytic activity;DNA binding;nucleotide binding;protein binding;RNA binding	Pf00035, Pf00270, Pf00271, Pf04408, Pf07717	13211	ENSMUSG00000042699.11	1	Dhx9		mRNA processing; PluriNetWork	0	1.165	0.266531	0.995616	12.46	0.971	1.263	1.165	95.3	100.2	10.26	9.07	97.3	80.9	97.1	94.4	102.1	113.1	2926.3	3174.9	2677.8	2840.7	4008.4
FALSE	High	Master Protein	P11983	T-complex protein 1 subunit alpha OS=Mus musculus GN=Tcp1 PE=1 SV=3	0	183.97	54	26	123	26	1	556	60.4	6.16	281.83	26	metabolic process;regulation of biological process;transport	cytoplasm;cytoskeleton;Golgi	nucleotide binding;protein binding;RNA binding	Pf00118	21454	ENSMUSG00000068039.12	17	Tcp1			0	1.068	0.718257	0.995616	20.86	0.868	1.068	1.219	94.9	100.2	4.24	13.68	102.1	94.4	95.6	88.7	100.9	116.5	4512.7	5087	3380.9	3919.2	5434.7
FALSE	High	Master Protein	E9QP62	LIM and senescent cell antigen-like-containing domain protein OS=Mus musculus GN=Lims1 PE=1 SV=1	0	183.658	66	21	148	4	1	387	44.3	7.88	337.25	21	cell organization and biogenesis;regulation of biological process	membrane	metal ion binding;protein binding	Pf00412	110829	ENSMUSG00000019920.17	10	Lims1		Primary Focal Segmental Glomerulosclerosis FSGS	20	1.363	0.722458	0.995616	6.13	0.689	1.419	1.363	80.3	106.6	25.66	15.65	115.9	73.8	78.9	79.8	104.7	107.5	6373.8	3348.1	5796.8	4391.6	4752.1
FALSE	High	Master Protein	Q6ZQ38	Cullin-associated NEDD8-dissociated protein 1 OS=Mus musculus GN=Cand1 PE=1 SV=2	0	183.31	30	34	121	33	1	1230	136.2	5.78	266.03	34	cell differentiation;cell organization and biogenesis;metabolic process;regulation of biological process	cytoplasm;cytosol;Golgi;membrane;nucleus	protein binding	Pf08623, Pf12755, Pf13513	71902	ENSMUSG00000020114.12	10	Cand1			1	1.165	0.145422	0.995616	1.21	1.016	1.174	1.165	93.4	104	7.97	12.18	94.5	89.6	104.7	96	105.2	121.9	3189.1	5992.7	5777.1	3239	7036.5
FALSE	High	Master Protein	Q63918	Serum deprivation-response protein OS=Mus musculus GN=Sdpr PE=1 SV=3	0	183.277	50	16	156	16	1	418	46.7	5.21	404.44	16	regulation of biological process	cytoplasm;cytosol;membrane	protein binding	Pf15237	20324	ENSMUSG00000045954.7	1	Sdpr; Cavin2			0	1.09	0.51268	0.995616	29.05	0.876	1.09	1.557	88	89.2	29.7	6	100.2	86.6	53.8	87.8	94.4	83.8	5581.4	5792.9	2785.6	4890.8	6313
FALSE	High	Master Protein	A0A1B0GS91	Supervillin OS=Mus musculus GN=Svil PE=1 SV=1	0	182.312	24	40	98	40	1	2257	253.1	7.14	198.03	40	cell organization and biogenesis		protein binding	Pf00626, Pf02209		ENSMUSG00000024236.18	18				0	1.001	0.897471	0.995616	16.5	0.89	1.001	1.16	99.2	99.3	7.52	6.78	108.1	97.4	93.6	96.2	97.5	108.6	4152	3803.8	2982.7	3695.3	3809.4
FALSE	High	Master Protein	P48036	Annexin A5 OS=Mus musculus GN=Anxa5 PE=1 SV=1	0	182.21	63	22	202	21	1	319	35.7	4.96	429.51	22	cell organization and biogenesis;coagulation;regulation of biological process;response to stimulus	cytoplasm;cytosol;endoplasmic reticulum;membrane;nucleus	catalytic activity;metal ion binding;protein binding;transporter activity	Pf00191	11747	ENSMUSG00000027712.13	3	Anxa5		Prostaglandin Synthesis and Regulation	0	1.065	0.207632	0.995616	3.51	1.039	1.065	1.258	89.4	101.9	5.99	9.24	95.8	85.8	87.4	99.6	91.4	109.9	7305.6	5686.3	6180	7593.1	6053.2
FALSE	High	Master Protein	P32921	Tryptophan--tRNA ligase, cytoplasmic OS=Mus musculus GN=Wars PE=1 SV=2	0	181.98	46	20	111	20	1	481	54.3	6.89	291.49	20	metabolic process;regulation of biological process	cytoplasm;cytosol;nucleus	catalytic activity;enzyme regulator activity;nucleotide binding;protein binding	Pf00458, Pf00579	22375	ENSMUSG00000021266.16	12	Wars	Aminoacyl-tRNA biosynthesis	Tryptophan metabolism	0	1.373	0.459299	0.995616	1.2	0.832	1.373	1.384	76.1	97.8	5.85	27.1	81.6	76.4	85.9	67.9	104.9	118.9	4358.5	4281	5585	3627.7	5878.5
FALSE	High	Master Protein	Q8VEK3	Heterogeneous nuclear ribonucleoprotein U OS=Mus musculus GN=Hnrnpu PE=1 SV=1	0	181.518	34	23	129	23	1	800	87.9	6.24	333.44	23	cell differentiation;metabolic process;regulation of biological process;response to stimulus	cell surface;cytoplasm;membrane;nucleus;spliceosomal complex	DNA binding;nucleotide binding;protein binding;RNA binding	Pf00622, Pf13671	51810	ENSMUSG00000039630.10; ENSMUSG00000111145.1	1; CHR_MG4281_PATCH	Hnrnpu	Spliceosome	mRNA processing; PluriNetWork	0	1.114	0.612277	0.995616	8.25	0.889	1.176	1.114	90.9	99.4	8.97	6.41	101.8	85.3	91.7	90.5	100.3	102.1	4608.6	3853.7	4414.2	4097.2	4533.2
FALSE	High	Master Protein	Q61699	Heat shock protein 105 kDa OS=Mus musculus GN=Hsph1 PE=1 SV=2	0	180.904	46	30	90	27	1	858	96.3	5.53	213.38	30	metabolic process;regulation of biological process;response to stimulus;transport	cytoplasm;cytosol;extracellular;nucleus	enzyme regulator activity;nucleotide binding;protein binding	Pf00012	15505	ENSMUSG00000029657.15	5	Hsph1	Protein processing in endoplasmic reticulum		0	0.982	0.360315	0.995616	2.15	0.828	0.997	0.982	105.9	104	4.41	5.86	114.6	106.2	106.2	94.9	105.9	104.3	4280.7	4222	2490.8	3545.2	4208.5
FALSE	High	Master Protein	O35945	Aldehyde dehydrogenase, cytosolic 1 OS=Mus musculus GN=Aldh1a7 PE=1 SV=1	0	180.855	43	18	190	10	1	501	54.6	7.71	431.77	18	metabolic process	cytoplasm	catalytic activity	Pf00171, Pf05893, Pf07368	26358	ENSMUSG00000024747.3	19	Aldh1a7	Metabolic pathways; Retinol metabolism		0	0.934	0.982079	0.997011	22.54	0.771	1.371	0.934	109.3	108.1	15.64	16.28	113.8	88.5	120.4	87.7	121.4	112.5	1706.3	1646.7	2816.7	1315.5	2258
FALSE	High	Master Protein	A0A0R4J083	Long-chain-specific acyl-CoA dehydrogenase, mitochondrial OS=Mus musculus GN=Acadl PE=1 SV=1	0	180.501	39	17	138	17	1	430	47.9	8.15	299.55	17	cell organization and biogenesis;metabolic process;regulation of biological process;response to stimulus	membrane;mitochondrion;organelle lumen	catalytic activity;nucleotide binding	Pf00441, Pf02770, Pf02771, Pf08028	11363	ENSMUSG00000026003.5	1	Acadl	Fatty acid degradation; Fatty acid metabolism; Metabolic pathways; PPAR signaling pathway	Fatty Acid Beta Oxidation; PPAR signaling pathway; Mitochondrial LC-Fatty Acid Beta-Oxidation	0	0.934	0.938361	0.995616	14.12	1.247	0.832	0.934	98.9	101.1	13.85	17.09	94.1	115.6	89.8	117.4	96.2	83.9	4338.6	3876.9	4909.4	5412	3224.9
FALSE	High	Master Protein	P17427	AP-2 complex subunit alpha-2 OS=Mus musculus GN=Ap2a2 PE=1 SV=2	0	179.997	35	30	135	19	1	938	104	6.93	288.72	30	regulation of biological process;transport	Golgi;membrane	protein binding;transporter activity	Pf01602, Pf02296, Pf02883, Pf13646	11772	ENSMUSG00000002957.11	7	Ap2a2	Huntington's disease; Endocytosis; Synaptic vesicle cycle; Endocrine and other factor-regulated calcium reabsorption		0	1.244	0.322966	0.995616	8.16	0.93	1.313	1.244	93.3	100.1	11.46	14.16	98.3	79.7	97.5	91.4	104.6	121.3	4400.7	3065.3	3270	4092.4	4024.2
FALSE	High	Master Protein	O35643	AP-1 complex subunit beta-1 OS=Mus musculus GN=Ap1b1 PE=1 SV=2	0	179.83	33	27	119	12	1	943	103.9	5.17	273.57	27	cell organization and biogenesis;transport	cytosol;Golgi;membrane	protein binding;transporter activity	Pf01602, Pf02883, Pf09066, Pf12717, Pf13646	11764	ENSMUSG00000009090.17	11	Ap1b1	Lysosome		0	1.358	0.359979	0.995616	4.37	0.886	1.358	1.398	89	109.6	8.35	18.91	96.4	81.5	89.8	85.4	110.7	125.6	1627.3	1478	1187.9	1442.5	2006.8
FALSE	High	Master Protein	Q8CG03	cGMP-specific 3',5'-cyclic phosphodiesterase OS=Mus musculus GN=Pde5a PE=1 SV=2	0	179.758	35	27	102	27	1	865	98.3	6.05	222.1	27	metabolic process;regulation of biological process;response to stimulus	cytosol	catalytic activity;metal ion binding;nucleotide binding;protein binding	Pf00233, Pf01590, Pf13185, Pf13492	242202	ENSMUSG00000053965.10	3	Pde5a	Purine metabolism; cGMP-PKG signaling pathway	Purine metabolism	0	1.143	0.669667	0.995616	9.82	0.848	1.143	1.219	95.7	99.3	7.39	15.65	102.6	88.5	97.6	87	101.2	118.9	4070.2	4044.5	2488.6	3450.3	4622.5
FALSE	High	Master Protein	Q922D8	C-1-tetrahydrofolate synthase, cytoplasmic OS=Mus musculus GN=Mthfd1 PE=1 SV=4	0	179.358	38	28	119	28	1	935	101.1	7.14	290.68	28	metabolic process	cytoplasm;cytosol;membrane;mitochondrion	catalytic activity;nucleotide binding	Pf00763, Pf01268, Pf02882	108156	ENSMUSG00000021048.7	12	Mthfd1	One carbon pool by folate; Metabolic pathways	One Carbon Metabolism	0	1.235	0.281325	0.995616	6.27	0.952	1.288	1.235	91.2	106	7.43	15.09	93.6	84.4	97.8	89.1	108.7	120.8	5046.8	5139.2	3957.5	4803.6	6617.1
FALSE	High	Master Protein	Q7TT50	Serine/threonine-protein kinase MRCK beta OS=Mus musculus GN=Cdc42bpb PE=1 SV=2	0	179.266	25	40	105	35	1	1713	194.6	6.46	205.11	40	cell differentiation;cell organization and biogenesis;cellular component movement;metabolic process;regulation of biological process;response to stimulus;transport	cytoplasm;cytoskeleton;Golgi;membrane	catalytic activity;metal ion binding;motor activity;nucleotide binding;protein binding	Pf00069, Pf00130, Pf00261, Pf00433, Pf00769, Pf00780, Pf00786, Pf01576, Pf02463, Pf03148, Pf03962, Pf04111, Pf04156, Pf04849, Pf05276, Pf05483, Pf05557, Pf05622, Pf05667, Pf05701, Pf06008, Pf06160, Pf07111, Pf07321, Pf07714, Pf07888, Pf07926, Pf08317, Pf08826, Pf09726, Pf09728, Pf09730, Pf09731, Pf09787, Pf10174, Pf10473, Pf10498, Pf12072, Pf12128, Pf12718, Pf12795, Pf13514, Pf13851, Pf13868, Pf1…	217866	ENSMUSG00000021279.4	12	Cdc42bpb			5	1.016	0.901979	0.995616	15.87	0.899	1.016	1.125	96.3	96.8	2.44	9.58	100	95.5	96.5	89.8	97	108.5	3521.8	3767.9	3836.3	3164.6	3829.4
FALSE	High	Master Protein	Q8QZT1	Acetyl-CoA acetyltransferase, mitochondrial OS=Mus musculus GN=Acat1 PE=1 SV=1	0	178.688	45	19	134	19	1	424	44.8	8.51	323.14	19	cell organization and biogenesis;metabolic process;response to stimulus	membrane;mitochondrion;organelle lumen	catalytic activity;metal ion binding;protein binding	Pf00108, Pf00109, Pf02803	110446	ENSMUSG00000032047.5	9	Acat1	Tryptophan metabolism; Propanoate metabolism; Terpenoid backbone biosynthesis; Fatty acid metabolism; Glyoxylate and dicarboxylate metabolism; Fatty acid degradation; Valine, leucine and isoleucine degradation; Synthesis and degradation of ketone bodies; Pyruvate metabolism; Butanoate metabolism; Lysine degradation; Metabolic pathways; Carbon metabolism	Tryptophan metabolism; Synthesis and Degradation of Ketone Bodies; Fatty Acid Beta Oxidation	0	0.994	0.864014	0.995616	17.73	1.216	0.874	0.994	102.8	96.9	9.73	17.6	100.8	108.6	89.4	122.6	95	88.9	5662.1	3635.8	5801.6	6887.4	3178.6
FALSE	High	Master Protein	P40124	Adenylyl cyclase-associated protein 1 OS=Mus musculus GN=Cap1 PE=1 SV=4	0	178.492	48	19	145	19	1	474	51.5	7.52	344.28	19	cell organization and biogenesis;cellular component movement;regulation of biological process;response to stimulus;transport	cytoplasm;cytoskeleton;cytosol;extracellular;membrane	protein binding	Pf01213, Pf07986, Pf08603	12331	ENSMUSG00000028656.14	4	Cap1		Insulin Signaling	0	1.164	0.4521	0.995616	9.29	0.905	1.164	1.237	86.8	101.1	4.11	12.07	92.2	86.8	85.4	83.5	101.1	105.6	4012.5	4326	4926	3633	5036.5
FALSE	High	Master Protein	Q61739	Integrin alpha-6 OS=Mus musculus GN=Itga6 PE=1 SV=3	0	177.964	31	25	85	9	1	1091	122.1	7.03	210.98	25	cell communication;cell differentiation;cell organization and biogenesis;cellular component movement;regulation of biological process;response to stimulus	cell surface;membrane	metal ion binding;protein binding	Pf01839, Pf08441, Pf13517, Pf14312	16403	ENSMUSG00000027111.15	2	Itga6	Pathways in cancer; Toxoplasmosis; Hematopoietic cell lineage; Dilated cardiomyopathy; Arrhythmogenic right ventricular cardiomyopathy (ARVC); ECM-receptor interaction; Hypertrophic cardiomyopathy (HCM); Cell adhesion molecules (CAMs); Small cell lung cancer; Focal adhesion; PI3K-Akt signaling pathway; Regulation of actin cytoskeleton	Alpha6-Beta4 Integrin Signaling Pathway; Integrin-mediated Cell Adhesion; Focal Adhesion-PI3K-Akt-mTOR-signaling pathway; Focal Adhesion	16	1.016	0.40098	0.995616	3.17	1.016	0.995	1.325	92.2	95.5	5.99	10.54	91.2	95	84.4	92.7	94.5	111.7	3872.9	3754.8	2063.6	3936.8	3735.1
FALSE	High	Master Protein	P56399	Ubiquitin carboxyl-terminal hydrolase 5 OS=Mus musculus GN=Usp5 PE=1 SV=1	0	177.422	43	25	104	25	1	858	95.8	5.01	236.71	25	metabolic process;regulation of biological process		catalytic activity;metal ion binding;protein binding	Pf00443, Pf00627, Pf02148, Pf13423	22225	ENSMUSG00000038429.10	6	Usp5			0	1.029	0.499113	0.995616	9.93	0.96	1.029	1.154	99.4	104.4	3.4	11.43	95.8	102.4	100.3	92	105.4	115.8	3428	2667.2	2900.2	3291.9	2745.1
FALSE	High	Master Protein	A0A075B6A3	Immunoglobulin heavy constant alpha (Fragment) OS=Mus musculus GN=Igha PE=1 SV=1	0	177.241	60	14	115	14	1	344	36.8	5.24	307.12	14	response to stimulus		protein binding	Pf07654		ENSMUSG00000095079.6	12				0	1.079	0.247075	0.995616	6.6	1.079	1.127	0.99	75.7	85.3	15.15	11.25	65.8	75.7	89	71	85.3	88.1	2348.8	3077	3248.9	2534.3	3467.9
FALSE	High	Master Protein	Q6XLQ8	Calumenin OS=Mus musculus GN=Calu PE=1 SV=1	0	177.008	63	18	111	2	1	315	37.1	4.59	308.35	18		endoplasmic reticulum;extracellular;Golgi;membrane;organelle lumen	enzyme regulator activity;metal ion binding;protein binding	Pf13499	12321	ENSMUSG00000029767.16	6	Calu			0	1.009	0.524585	0.995616	10.34	1.009	0.938	1.405	90.6	91.8	24.93	6.62	88.1	106.2	63.5	88.8	99.7	89.3	232	625.9	312.9	234	587.3
FALSE	High	Master Protein	E9QA15	Caldesmon 1 OS=Mus musculus GN=Cald1 PE=1 SV=1	0	176.832	26	25	108	2	1	768	89.2	5.5	253.63	25	regulation of biological process	membrane	protein binding	Pf02029		ENSMUSG00000029761.16	6				0	0.577			0		0.577		119.7	69				359.2			207.1			118.1			68.1
FALSE	High	Master Protein	Q99KJ8	Dynactin subunit 2 OS=Mus musculus GN=Dctn2 PE=1 SV=3	0	176.723	56	18	98	18	1	402	44.1	5.26	269.14	18	cell organization and biogenesis;cell proliferation;transport	chromosome;cytoplasm;cytoskeleton;cytosol;membrane	catalytic activity;motor activity;protein binding	Pf04912	69654	ENSMUSG00000025410.10	10	Dctn2	Huntington's disease; Vasopressin-regulated water reabsorption		0	1.146	0.832531	0.995616	25.09	0.74	1.146	1.34	88.2	101.1	20.68	10.57	115.9	87.1	78.9	85.8	99.9	105.8	4072.5	3648.6	2975.5	3013.4	4182.2
FALSE	High	Master Protein	P50396	Rab GDP dissociation inhibitor alpha OS=Mus musculus GN=Gdi1 PE=1 SV=3	0	175.685	59	21	108	14	1	447	50.5	5.08	259.36	21	metabolic process;regulation of biological process;response to stimulus;transport	cytoplasm;Golgi	catalytic activity;enzyme regulator activity;protein binding	Pf00996	14567	ENSMUSG00000015291.10	X	Gdi1			0	1.208	0.211318	0.995616	8.47	0.989	1.208	1.277	93.5	112.9	1.19	11.93	93.9	92	92	92.9	111.1	117.5	3195.8	2593.5	3288.4	3160.6	3133.1
FALSE	High	Master Protein	G5E924	Heterogeneous nuclear ribonucleoprotein L (Fragment) OS=Mus musculus GN=Hnrnpl PE=1 SV=1	0	175.643	51	20	122	20	1	615	66.9	8.18	277.98	20	metabolic process	nucleus	nucleotide binding;RNA binding	Pf00076, Pf13893, Pf14259		ENSMUSG00000015165.16	7				0	1.151	0.550499	0.995616	9.97	0.88	1.228	1.151	91.1	104.8	11.35	6.51	106.1	86.1	89.7	93.4	105.8	103.2	6184.5	3740.4	5075.8	5441.1	4594.1
FALSE	High	Master Protein	A0A0U1RP81	MICOS complex subunit MIC60 OS=Mus musculus GN=Immt PE=1 SV=1	0	174.577	54	25	106	2	1	488	53.7	8.66	261.27	25	cellular homeostasis	membrane;mitochondrion		Pf09731		ENSMUSG00000052337.15	6				0	0.998	0.745607	0.995616	9	1.142	0.998	0.937	96.9	96.7	4.5	5.8	90	97.1	97.6	102.7	96.8	91.5	93	106.6	223.3	106.2	106.3
FALSE	High	Master Protein	Q7TQ48	Sarcalumenin OS=Mus musculus GN=Srl PE=1 SV=1	0	174.096	33	21	115	21	1	910	99.1	4.46	268.59	21	response to stimulus;transport	endoplasmic reticulum;organelle lumen	nucleotide binding	Pf00350, Pf01926	106393	ENSMUSG00000022519.13	16	Srl			0	0.66	0.790811	0.995616	35.04	2.777	0.66	0.302	161.8	106.8	44.56	57.11	66.7	162	179.2	185.3	107	54.2	3895.3	7350.6	8260.5	10818.3	4854.1
FALSE	High	Master Protein	P17751	Triosephosphate isomerase OS=Mus musculus GN=Tpi1 PE=1 SV=4	0	173.77	69	15	131	15	1	299	32.2	5.74	376.04	15	development;metabolic process	cytosol;nucleus	catalytic activity;protein binding	Pf00121	21991	ENSMUSG00000023456.14	6	Tpi1	Glycolysis / Gluconeogenesis; Fructose and mannose metabolism; Metabolic pathways; Inositol phosphate metabolism; Biosynthesis of amino acids; Carbon metabolism	Glycolysis and Gluconeogenesis; Fatty Acid Beta Oxidation	0	0.919	0.236592	0.995616	2.77	0.919	0.939	0.67	108.7	96.8	6.57	12.43	106.2	109.6	120.3	97.6	102.9	80.6	6098	7727.6	7609.7	5604.7	7259.3
FALSE	High	Master Protein	Q8BHN3	Neutral alpha-glucosidase AB OS=Mus musculus GN=Ganab PE=1 SV=1	0	173.272	36	26	112	26	1	944	106.8	6.06	237.35	26	metabolic process	endoplasmic reticulum;Golgi;membrane	catalytic activity;protein binding;RNA binding	Pf01055, Pf13802	14376		19	Ganab	N-Glycan biosynthesis; Protein processing in endoplasmic reticulum; Metabolic pathways		0	1.189	0.288087	0.995616	16.6	0.957	1.189	1.322	85.4	100.5	7.1	10.45	95.9	84.6	85.4	91.8	100.6	112.9	4656.6	2349.1	3126.5	4457.6	2793.2
FALSE	High	Master Protein	Q8BX02	KN motif and ankyrin repeat domain-containing protein 2 OS=Mus musculus GN=Kank2 PE=1 SV=1	0	173.112	42	25	91	22	1	843	90.2	5.55	251.19	25	cell death;metabolic process;regulation of biological process	cytoplasm;mitochondrion	protein binding	Pf00023, Pf12075, Pf12796, Pf13606, Pf13637, Pf13857	235041	ENSMUSG00000032194.9	9	Kank2			3	1.244	0.70522	0.995616	1.04	0.786	1.244	1.253	85.6	103.3	15.94	11.24	108.7	82.2	84.7	85.4	102.2	106.1	3287.2	3027.8	2988	2582.2	3766.2
FALSE	High	Master Protein	Q5FWI3	Transmembrane protein 2 OS=Mus musculus GN=Tmem2 PE=1 SV=1	0	173.102	29	30	110	30	1	1383	153.7	7.78	283.24	30	development;metabolic process	membrane	catalytic activity;metal ion binding;protein binding	Pf10162	83921	ENSMUSG00000024754.12	19	Tmem2			0	1.279	0.221664	0.995616	8.37	0.978	1.279	1.351	84.3	94.6	9.26	14.11	89.6	74.6	85	87.6	95.4	114.8	4411.7	2698.3	2854.4	4315.4	3450
FALSE	High	Master Protein	Q11011	Puromycin-sensitive aminopeptidase OS=Mus musculus GN=Npepps PE=1 SV=2	0	173.056	36	29	105	29	1	920	103.3	5.9	248.02	29	metabolic process;response to stimulus	cytoplasm;cytosol;nucleus	catalytic activity;metal ion binding	Pf01433, Pf11838, Pf13485	19155	ENSMUSG00000001441.13	11	Npepps			0	1.083	0.235811	0.995616	10.04	1.009	1.241	1.083	92.9	106.7	10.95	10.27	94.5	87.4	108.2	95.4	108.5	117.2	4760	3169.9	4364.6	4804.9	3933.9
FALSE	High	Master Protein	P48722	Heat shock 70 kDa protein 4L OS=Mus musculus GN=Hspa4l PE=1 SV=2	0	172.669	44	30	101	27	1	838	94.3	5.74	230.83	30	metabolic process;response to stimulus	cytoplasm;cytosol;nucleus	nucleotide binding;protein binding	Pf00012	18415	ENSMUSG00000025757.12	3	Hspa4l	Protein processing in endoplasmic reticulum		0	0.978	0.931541	0.995616	12.95	0.889	0.978	1.179	104.2	102.8	5.17	9.8	104.7	105.6	96.1	93	103.3	113.2	3460.6	4504.1	3148	3075	4404.6
FALSE	High	Master Protein	P50516	V-type proton ATPase catalytic subunit A OS=Mus musculus GN=Atp6v1a PE=1 SV=2	0	171.934	51	26	100	26	1	617	68.3	5.58	219.34	26	metabolic process;transport	cytosol;membrane;mitochondrion	catalytic activity;nucleotide binding;transporter activity	Pf00006, Pf00306, Pf02874	11964	ENSMUSG00000052459.13	16	Atp6v1a	Oxidative phosphorylation; Collecting duct acid secretion; Metabolic pathways; mTOR signaling pathway; Synaptic vesicle cycle; Phagosome; Rheumatoid arthritis		0	1.154	0.44971	0.995616	2.4	0.92	1.172	1.154	96.4	98.3	8.02	11.16	100	86.5	99.6	92	101.5	114.9	4095.4	4180.8	3104.6	3768.1	4901.8
FALSE	High	Master Protein	P23116	Eukaryotic translation initiation factor 3 subunit A OS=Mus musculus GN=Eif3a PE=1 SV=5	0	171.749	25	32	114	32	1	1344	161.8	6.77	226.13	32	cell organization and biogenesis;metabolic process;regulation of biological process	cytoplasm;cytoskeleton;cytosol;membrane;nucleus	protein binding;RNA binding	Pf01399	13669	ENSMUSG00000024991.7	19	Eif3a	RNA transport	Translation Factors	0	1.076	0.85712	0.995616	15.64	0.833	1.076	1.19	92.9	100	8.35	10.29	105.4	92.3	90.8	87.8	99.4	108	3629.7	4331.6	2546.3	3024.9	4661.8
FALSE	High	Master Protein	A0A0R4J259	Heterogeneous nuclear ribonucleoprotein Q OS=Mus musculus GN=Syncrip PE=1 SV=1	0	171.497	41	20	99	18	1	561	62.5	7.56	242.14	20	cell differentiation;metabolic process;regulation of biological process;response to stimulus	cytoplasm;endoplasmic reticulum;membrane;nucleus;spliceosomal complex	nucleotide binding;RNA binding	Pf00076, Pf13893, Pf14259	56403	ENSMUSG00000032423.12	9	Syncrip		mRNA processing	2	1.15	0.511001	0.995616	10.25	0.892	1.23	1.15	90.6	103.9	7.91	9.23	100.8	86.1	92.3	89.9	105.9	106.1	2842.2	3425	5355	2535.8	4211.1
FALSE	High	Master Protein	P09405	Nucleolin OS=Mus musculus GN=Ncl PE=1 SV=2	0	171.308	35	26	123	26	1	707	76.7	4.75	266.43	26	regulation of biological process;response to stimulus;transport	cell surface;cytoplasm;membrane;nucleus	DNA binding;metal ion binding;nucleotide binding;protein binding;RNA binding	Pf00076, Pf13893, Pf14259	17975	ENSMUSG00000026234.12	1	Ncl		PluriNetWork; mRNA processing	0	1.053	0.802046	0.995616	29.01	0.633	1.053	1.259	98	95.5	26.23	11.89	125.4	95.6	74	79.3	100.7	93.2	6997.3	5307.3	5452.4	4426.1	5586.9
FALSE	High	Master Protein	Q9CZJ2	Heat shock 70 kDa protein 12B OS=Mus musculus GN=Hspa12b PE=1 SV=1	0	171.021	44	27	102	27	1	685	76.1	8.47	238.36	27			nucleotide binding		72630	ENSMUSG00000074793.10	2	Hspa12b			0	1.384	0.272137	0.995616	3.7	0.935	1.384	1.419	87.4	100.1	15.31	15.72	99.7	73.1	88.4	93.3	101.3	125.5	2852.7	2558.9	2429.8	2667.8	3542.7
FALSE	High	Master Protein	P35564	Calnexin OS=Mus musculus GN=Canx PE=1 SV=1	0	170.567	43	25	115	25	1	591	67.2	4.64	261.08	25	metabolic process;transport	cytoplasm;endoplasmic reticulum;membrane;ribosome	metal ion binding;protein binding;RNA binding	Pf00262	12330	ENSMUSG00000020368.15	11	Canx	Antigen processing and presentation; HTLV-I infection; Protein processing in endoplasmic reticulum; Thyroid hormone synthesis; Phagosome		0	1.091	0.706725	0.995616	8.31	1.091	0.883	1.153	91.8	100.2	7.26	6.78	91.8	102	89	100.2	90.1	102.6	5111.6	5911.9	4728.8	5579.1	5222.6
FALSE	High	Master Protein	Q91YQ5	Dolichyl-diphosphooligosaccharide--protein glycosyltransferase subunit 1 OS=Mus musculus GN=Rpn1 PE=1 SV=1	0	170.347	52	24	98	24	1	608	68.5	6.46	272.65	24	metabolic process	cytosol;endoplasmic reticulum;membrane	catalytic activity;RNA binding	Pf04597	103963	ENSMUSG00000030062.7	6	Rpn1	N-Glycan biosynthesis; Protein processing in endoplasmic reticulum; Metabolic pathways	Proteasome Degradation	0	1.017	0.447734	0.995616	5.17	0.981	1.017	1.119	100.2	98.3	7.22	11.84	100.2	89	101.8	98.3	90.5	113.9	5411.9	3337.9	4192.7	5310.8	3394
FALSE	High	Master Protein	Q9QVP4	Myosin regulatory light chain 2, atrial isoform OS=Mus musculus GN=Myl7 PE=1 SV=1	0	170.25	80	13	201	13	1	175	19.4	4.81	453.88	13			metal ion binding;protein binding	Pf13405, Pf13499	17898	ENSMUSG00000020469.8	11	Myl7	Tight junction; Leukocyte transendothelial migration; Regulation of actin cytoskeleton; Focal adhesion		0	0.448	0.649917	0.995616	3.44	2.293	0.397	0.448	140.7	91.4	44.17	66.6	81	195.7	119.6	185.7	77.6	53.6	8457.4	18106.8	11623.5	19392.4	7183.3
FALSE	High	Master Protein	contaminant_P35527	SWISS-PROT:P35527 Tax_Id=9606 Gene_Symbol=KRT9 Keratin, type I cytoskeletal 9	0	170.034	42	23	104	22	1	623	62.1	5.3	232.71	23											0	1.056	0.941522	0.995616	17.41	1.056	0.824	1.18	111.7	92.1	43.69	38.63	112	108.9	43.7	118.2	89.7	51.6	3235.3	3287.1	3170.8	3416.4	2708.6
FALSE	High	Master Protein	P04919	Band 3 anion transport protein OS=Mus musculus GN=Slc4a1 PE=1 SV=1	0	169.945	28	17	185	17	1	929	103.1	5.45	423.03	17	cell organization and biogenesis;cellular homeostasis;regulation of biological process;response to stimulus;transport	cell surface;cytoskeleton;membrane	protein binding;transporter activity	Pf00955, Pf07565	20533	ENSMUSG00000006574.15	11	Slc4a1	Collecting duct acid secretion		0	1.214	0.271012	0.995616	20.84	1.384	0.962	1.214	94.3	112.7	8.92	13.19	84.1	97.4	99.6	116.5	93.7	120.8	4445.6	4295	5101.7	6154.4	4132.7
FALSE	High	Master Protein	P19324	Serpin H1 OS=Mus musculus GN=Serpinh1 PE=1 SV=3	0	169.849	50	20	119	20	1	417	46.5	8.82	283.61	20	cell organization and biogenesis;metabolic process;regulation of biological process	cytoplasm;endoplasmic reticulum;membrane;organelle lumen	enzyme regulator activity;protein binding;RNA binding	Pf00079	12406	ENSMUSG00000070436.12	7	Serpinh1		Endochondral Ossification	0	1.154	0.186965	0.995616	11.58	1.006	1.154	1.244	85.6	98.8	7.79	3.1	94.7	85.3	81.5	95.3	98.5	101.4	4693.5	5457.8	3459.9	4723	6298.3
FALSE	High	Master Protein	Q8BH59	Calcium-binding mitochondrial carrier protein Aralar1 OS=Mus musculus GN=Slc25a12 PE=1 SV=1	0	169.601	49	25	102	22	1	677	74.5	8.25	255.36	25	response to stimulus;transport	membrane;mitochondrion	metal ion binding;transporter activity	Pf00153, Pf13499	78830	ENSMUSG00000027010.16	2	Slc25a12			3	0.901	0.859796	0.995616	23.48	1.368	0.901	0.725	107.2	96.6	18.04	15.1	88.8	107.2	127.6	121.4	96.6	92.6	4505.3	4070.3	3631.2	6164.8	3667.3
FALSE	High	Master Protein	Q3UIJ9	Myocardial zonula adherens protein OS=Mus musculus GN=Myzap PE=1 SV=1	0	169.231	47	24	113	2	1	466	53.9	6.51	220.5	24	metabolic process;regulation of biological process;response to stimulus	cytoplasm;cytoskeleton;membrane	catalytic activity;motor activity;protein binding	Pf01576, Pf04111, Pf09731, Pf13166, Pf15328	102371	ENSMUSG00000041361.13	9	Myzap			23	1.17	0.411774	0.995616	33.99	0.902	1.17	1.44	84.4	95.9	22.42	2.26	104.1	83.8	66.1	93.8	98.1	95.2	6027.4	4417.4	2333.6	5434.6	5167.5
FALSE	High	Master Protein	P16406	Glutamyl aminopeptidase OS=Mus musculus GN=Enpep PE=1 SV=1	0	169.001	37	32	136	32	1	945	107.9	5.44	250.45	32	cell proliferation;cellular component movement;metabolic process	membrane;organelle lumen	catalytic activity;metal ion binding	Pf01433, Pf11838, Pf13485	13809	ENSMUSG00000028024.14	3	Enpep	Renin-angiotensin system		0	1.131	0.266522	0.995616	18.48	0.99	1.131	1.358	84.3	99.1	12.51	6.04	98.7	83.2	77.9	97.8	94.1	105.8	5587.4	4299.2	3019.8	5532	4862.7
FALSE	High	Master Protein	Q3UER8	Fibrinogen gamma chain OS=Mus musculus GN=Fgg PE=1 SV=1	0	168.942	57	20	126	20	1	443	50.3	5.62	328.43	20	cell organization and biogenesis;coagulation;defense response;metabolic process;regulation of biological process;response to stimulus;transport	cell surface;cytoplasm;extracellular	metal ion binding;protein binding;structural molecule activity	Pf00147, Pf08702	99571	ENSMUSG00000033860.13	3	Fgg		Blood Clotting Cascade	0	0.963	0.513257	0.995616	10.48	2.784	0.89	0.963	119.9	122.3	37.51	21.43	60.1	124.8	132.1	167.3	111	127.2	3155	3491.6	8223	8783.5	3106.5
FALSE	High	Master Protein	F6RQD1	Myosin-binding protein C, slow-type (Fragment) OS=Mus musculus GN=Mybpc1 PE=1 SV=1	0	168.923	47	24	102	1	1	626	69.2	6.24	231.34	24	cell organization and biogenesis	cytoskeleton	protein binding;structural molecule activity	Pf00041, Pf00047, Pf07679, Pf13895		ENSMUSG00000020061.17	10			Striated Muscle Contraction	0	0.154			0			0.154	220.5	34					661.4			101.9			479.6
FALSE	High	Master Protein	A2AN08	E3 ubiquitin-protein ligase UBR4 OS=Mus musculus GN=Ubr4 PE=1 SV=1	0	168.78	10	41	97	41	1	5180	571.9	6.06	191.08	41	metabolic process	cytoplasm;cytoskeleton;cytosol;membrane;nucleus	catalytic activity;metal ion binding;protein binding	Pf02207, Pf13764	69116	ENSMUSG00000066036.14	4	Ubr4	Viral carcinogenesis		0	1.072	0.814602	0.995616	6.61	0.883	1.072	1.12	100.7	100.4	5.11	10.63	105.3	95.3	102.5	93	102.2	114.8	3855.7	3190.5	3293.9	3403.7	3421.3
FALSE	High	Master Protein	O54724	Polymerase I and transcript release factor OS=Mus musculus GN=Ptrf PE=1 SV=1	0	168.578	41	16	256	16	1	392	43.9	5.52	577.85	16	metabolic process;regulation of biological process	cytoplasm;cytosol;endoplasmic reticulum;membrane;mitochondrion;nucleus	protein binding;RNA binding	Pf15237	19285	ENSMUSG00000004044.9	11	Ptrf; Cavin1			0	1.145	0.686503	0.995616	35.38	0.785	1.145	1.418	89	96	25.47	6.67	111.6	87.4	66.5	87.6	100.1	94.3	13024.8	8823.4	9274.2	10223.8	10099.7
FALSE	High	Master Protein	P97807	Fumarate hydratase, mitochondrial OS=Mus musculus GN=Fh PE=1 SV=3	0	167.889	46	16	102	16	1	507	54.3	9.04	227.1	16	metabolic process	cytoplasm;mitochondrion	catalytic activity	Pf00206, Pf10415	14194	ENSMUSG00000026526.14	1	Fh1	Renal cell carcinoma; Pyruvate metabolism; Metabolic pathways; Carbon metabolism; Pathways in cancer; Citrate cycle (TCA cycle)	Amino Acid metabolism; TCA Cycle	0	0.978	0.744445	0.995616	2.93	1.132	0.958	0.978	105.9	104.4	5.82	3.35	96.6	108.2	105.1	109.3	103.6	102.8	2698.9	3576	3150	3054.1	3426
FALSE	High	Master Protein	Q80UW5	Serine/threonine-protein kinase MRCK gamma OS=Mus musculus GN=Cdc42bpg PE=1 SV=2	0	167.739	28	31	81	29	1	1551	172	6.05	197.76	31	cell organization and biogenesis;metabolic process;regulation of biological process;response to stimulus	cytoplasm;cytosol;Golgi	catalytic activity;metal ion binding;motor activity;nucleotide binding;structural molecule activity	Pf00038, Pf00069, Pf00130, Pf00169, Pf00433, Pf00780, Pf01576, Pf04111, Pf05622, Pf07714, Pf08826, Pf09731, Pf12128, Pf15070	240505	ENSMUSG00000024769.7; ENSMUSG00000107268.1	19; CHR_MG4249_PATCH	Cdc42bpg			0	1.116	0.42035	0.995616	25.36	0.925	1.116	1.328	89.1	95.9	6.8	14.52	97.8	85.9	89.1	90.5	95.9	118.3	3702.7	2233.3	1606.8	3424.7	2491.9
FALSE	High	Master Protein	A0A0R4IZW5	Cadherin 1, isoform CRA_b OS=Mus musculus GN=Cdh1 PE=1 SV=1	0	167.597	35	22	96	22	1	884	98.2	4.84	237.67	22	cell differentiation;cell organization and biogenesis;metabolic process;regulation of biological process;response to stimulus	cell surface;cytoplasm;cytoskeleton;endosome;Golgi;membrane	metal ion binding;protein binding	Pf00028, Pf01049, Pf08758	12550	ENSMUSG00000000303.12	8	Cdh1	Pathways in cancer; Melanoma; Bacterial invasion of epithelial cells; Adherens junction; Endometrial cancer; Thyroid cancer; Rap1 signaling pathway; Cell adhesion molecules (CAMs); Hippo signaling pathway; Bladder cancer	PluriNetWork; Wnt Signaling Pathway NetPath	0	1.128	0.665545	0.995616	24.41	0.828	1.128	1.314	89.5	101	14.46	9.36	107.6	88.5	81.8	89.1	99.8	107.5	3268.6	3197.7	3815.2	2705.7	3607.6
FALSE	High	Master Protein	P16015	Carbonic anhydrase 3 OS=Mus musculus GN=Ca3 PE=1 SV=3	0	167.342	66	16	112	16	1	260	29.3	7.37	272.31	16	metabolic process;response to stimulus	cytoplasm;cytosol	catalytic activity;metal ion binding	Pf00194	12350	ENSMUSG00000027559.5	3	Car3	Nitrogen metabolism		0	0.452	0.377179	0.995616	12.61	1.49	0.452	0.264	188.3	85.1	35.01	49.22	97.8	196.9	197.7	145.7	89	52.2	3831.5	8774	9714.9	5708	3967.3
FALSE	High	Master Protein	Q9DBJ1	Phosphoglycerate mutase 1 OS=Mus musculus GN=Pgam1 PE=1 SV=3	0	167.34	71	16	144	14	1	254	28.8	7.18	281.63	16	metabolic process;regulation of biological process	cytoplasm;cytosol;membrane;nucleus	catalytic activity;protein binding	Pf00300	18648	ENSMUSG00000011752.6	19	Pgam1	Glucagon signaling pathway; Glycolysis / Gluconeogenesis; Metabolic pathways; Carbon metabolism; Biosynthesis of amino acids; Central carbon metabolism in cancer; Glycine, serine and threonine metabolism	Glycolysis and Gluconeogenesis	4	1.126	0.135174	0.995616	0.96	1.016	1.134	1.126	93.1	104.8	3.62	8.08	93.2	92.6	98.8	94.7	104.9	111.3	4885.3	4742.4	6414	4962.1	5375.7
FALSE	High	Master Protein	Q99MN9	Propionyl-CoA carboxylase beta chain, mitochondrial OS=Mus musculus GN=Pccb PE=1 SV=2	0	167.282	54	20	96	20	1	541	58.4	7.66	236.65	20		mitochondrion;organelle lumen	catalytic activity;nucleotide binding	Pf01039	66904	ENSMUSG00000032527.13	9	Pccb	Valine, leucine and isoleucine degradation; Carbon metabolism; Metabolic pathways; Glyoxylate and dicarboxylate metabolism; Propanoate metabolism		0	1.23	0.135192	0.995616	2.06	1.028	1.247	1.23	96.9	106.3	7.48	8.78	100.2	87.3	99.3	102.9	108.9	122	3926.3	3595.7	5727.9	4035.2	4482.8
FALSE	High	Master Protein	Q00623	Apolipoprotein A-I OS=Mus musculus GN=Apoa1 PE=1 SV=2	0	166.848	61	22	228	20	1	264	30.6	5.73	377.8	22	cell organization and biogenesis;cell proliferation;cellular component movement;metabolic process;regulation of biological process;response to stimulus;transport	cell surface;cytosol;extracellular;nucleus	enzyme regulator activity;protein binding;transporter activity	Pf01442	11806	ENSMUSG00000032083.8	9	Apoa1	Vitamin digestion and absorption; African trypanosomiasis; Fat digestion and absorption; PPAR signaling pathway	PPAR signaling pathway; Statin Pathway	2	0.906	0.240321	0.995616	8.05	0.846	0.906	1.01	105.3	95.3	4.03	13.1	101.3	102.1	109	85.7	92.5	110.1	8028.5	8152.9	7373.8	6788.9	7383
FALSE	High	Master Protein	O55029	Coatomer subunit beta' OS=Mus musculus GN=Copb2 PE=1 SV=2	0	166.622	39	28	93	28	1	905	102.4	5.3	221.3	28	transport	cytoplasm;cytosol;Golgi;membrane	protein binding;structural molecule activity	Pf00400, Pf04053	50797	ENSMUSG00000032458.6	9	Copb2			0	1.078	0.855619	0.995616	12.6	0.843	1.078	1.17	96.6	96.2	6.99	13.68	104.5	90.9	98.5	88.1	98	115.2	3052.8	3103.2	3557.3	2572.1	3346.4
FALSE	High	Master Protein	B7ZNH7	Collagen alpha-1(XIV) chain OS=Mus musculus GN=Col14a1 PE=1 SV=1	0	166.305	21	31	83	31	1	1794	192.6	5.1	194.13	31	cell organization and biogenesis;regulation of biological process	extracellular	protein binding;RNA binding	Pf00041, Pf00092, Pf01391, Pf13519	12818	ENSMUSG00000022371.15	15	Col14a1	Protein digestion and absorption		0	0.873	0.36158	0.995616	3.29	1.058	0.847	0.873	111.3	101	11.53	5.34	96.1	112.1	121	101.7	95	105.6	3651.8	2644.1	2739.1	3864.2	2240.6
FALSE	High	Master Protein	Q61830	Macrophage mannose receptor 1 OS=Mus musculus GN=Mrc1 PE=1 SV=2	0	165.946	27	31	89	31	1	1456	164.9	6.83	175.94	31	regulation of biological process;response to stimulus;transport	cell surface;endosome;membrane	receptor activity;signal transducer activity	Pf00040, Pf00059, Pf00652	17533	ENSMUSG00000026712.3	2	Mrc1	Phagosome; Tuberculosis		0	0.964	0.840926	0.995616	7.41	1.096	0.912	0.964	107.8	103.1	8.01	3.4	95.2	109.1	110.3	104.3	99.5	106.3	4377.6	4688.8	2633.8	4798.9	4275.6
FALSE	High	Master Protein	Q80SU7	Interferon-induced very large GTPase 1 OS=Mus musculus GN=Gvin1 PE=1 SV=1	0	165.773	19	42	93	42	1	2427	280.6	6.57	181.48	42		cytoplasm;cytosol;nucleus	nucleotide binding	Pf05879	100042856; 74558	ENSMUSG00000078606.8	7	Gm4070; Gvin1			0	1.128	0.323556	0.995616	4.3	0.961	1.128	1.161	80.8	89.1	7.58	15.35	79.6	77.8	89.3	76.4	87.7	103.7	3152.1	2523	2628.7	3028.2	2845.8
FALSE	High	Master Protein	Q9EPU0	Regulator of nonsense transcripts 1 OS=Mus musculus GN=Upf1 PE=1 SV=2	0	165.747	33	29	83	29	1	1124	123.9	6.61	201.57	29	cell organization and biogenesis;cellular homeostasis;metabolic process;regulation of biological process;response to stimulus	chromosome;cytoplasm;nucleus;spliceosomal complex	catalytic activity;DNA binding;metal ion binding;nucleotide binding;RNA binding	Pf04851, Pf09416, Pf13086, Pf13087, Pf13245, Pf13604	19704	ENSMUSG00000058301.8	8	Upf1	mRNA surveillance pathway; RNA transport		0	1.106	0.358165	0.995616	3.41	0.959	1.132	1.106	97.2	103.3	5.1	9	97.6	91.6	101.4	93.6	103.7	112.2	3522.3	3107.4	2267.5	3379.6	3517
FALSE	High	Master Protein	Q3U0S6	Ras-interacting protein 1 OS=Mus musculus GN=Rasip1 PE=1 SV=3	0	165.432	35	22	79	22	1	961	103.5	7.83	196.24	22	cell differentiation;regulation of biological process;response to stimulus	cytoplasm;Golgi	protein binding	Pf00788, Pf01843	69903	ENSMUSG00000044562.12	7	Rasip1			0	1.14	0.164193	0.995616	10.7	1.016	1.14	1.222	88.5	100.9	5.74	4.29	95.8	87.3	86.5	97.4	99.5	105.7	2155.5	2186.8	1574.6	2190.3	2492
FALSE	High	Master Protein	J3QNY1	Uncharacterized protein OS=Mus musculus GN=Gm9242 PE=4 SV=1	0	164.883	49	16	135	1	1	357	37.1	8.31	266.83	16	transport	cytoplasm;nucleus;spliceosomal complex	nucleotide binding;RNA binding;transporter activity	Pf00076, Pf13893, Pf14259		ENSMUSG00000096156.1	16				0	1.148	0.977381	0.996743	17.24	1.282	1.148	0.692	100.7	100.1	16.42	22.12	98.6	85.3	118.2	126.4	98	81.8	211.8	130.7	203.5	271.5	150.1
FALSE	High	Master Protein	B7ZCI2	Nebulette OS=Mus musculus GN=Nebl PE=1 SV=1	0	164.708	36	29	100	22	1	1014	115.9	8.51	226.14	29	cell organization and biogenesis	cytoplasm	metal ion binding;protein binding	Pf00018, Pf00880, Pf07653, Pf14604	74103	ENSMUSG00000053702.16	2	Nebl			10	1.117	0.811718	0.995616	46.9	1.471	0.721	1.117	106.1	105.4	22.34	24.53	97.5	131.7	86.7	143.3	95	96.8	3678.9	5180.6	2288	5410	3733.7
FALSE	High	Master Protein	Q8K2I3	Dimethylaniline monooxygenase [N-oxide-forming] 2 OS=Mus musculus GN=Fmo2 PE=1 SV=3	0	164.613	43	21	154	21	1	535	60.9	8.47	303.12	21	metabolic process	endoplasmic reticulum;membrane	catalytic activity;nucleotide binding	Pf00743, Pf07992, Pf13434, Pf13450, Pf13454, Pf13738	55990	ENSMUSG00000040170.13	1	Fmo2	Drug metabolism - cytochrome P450	Metapathway biotransformation	0	1.261	0.0805313	0.995616	6.65	1.083	1.261	1.317	91.7	101.6	11.95	12.94	94.8	75.7	92.7	102.7	95.4	122.1	5731.3	3707.9	6255.2	6209.5	4674.5
FALSE	High	Master Protein	Q61543	Golgi apparatus protein 1 OS=Mus musculus GN=Glg1 PE=1 SV=1	0	164.56	34	33	101	33	1	1175	133.6	6.84	260.4	33	regulation of biological process	Golgi;membrane	protein binding	Pf00839	20340	ENSMUSG00000003316.14	8	Glg1	Cell adhesion molecules (CAMs)	TNF-alpha NF-kB Signaling Pathway	0	1.102	0.0273504	0.995616	3.77	1.069	1.102	1.13	95.7	103.1	4.62	5.11	96.5	88.7	95.8	103.1	97.7	108.2	3868.5	3630.8	3687.9	4135.2	4001.8
FALSE	High	Master Protein	A2ARA8	Integrin alpha-8 OS=Mus musculus GN=Itga8 PE=1 SV=1	0	164.526	31	21	113	21	1	1062	117.5	6.16	287.84	21	cell differentiation;cell organization and biogenesis;development;regulation of biological process;response to stimulus	cell surface;endoplasmic reticulum;membrane	metal ion binding	Pf00357, Pf01839, Pf08441, Pf13517	241226	ENSMUSG00000026768.10	2	Itga8	Regulation of actin cytoskeleton; Dilated cardiomyopathy; ECM-receptor interaction; Arrhythmogenic right ventricular cardiomyopathy (ARVC); Hypertrophic cardiomyopathy (HCM); PI3K-Akt signaling pathway; Cell adhesion molecules (CAMs); Focal adhesion	Focal Adhesion-PI3K-Akt-mTOR-signaling pathway; Integrin-mediated Cell Adhesion; Focal Adhesion	0	1.177	0.317373	0.995616	28.22	0.953	1.177	1.496	83.2	97.9	14.42	9.54	98.1	81.6	74.3	93.4	96	111.1	4153.1	3922.1	3812.5	3956.1	4614.5
FALSE	High	Master Protein	Q9Z2I8	Succinate--CoA ligase [GDP-forming] subunit beta, mitochondrial OS=Mus musculus GN=Suclg2 PE=1 SV=3	0	164.427	49	18	99	18	1	433	46.8	7.02	274.69	18	metabolic process	membrane;mitochondrion	catalytic activity;metal ion binding;nucleotide binding;protein binding	Pf00549, Pf01071, Pf08442, Pf13549	20917	ENSMUSG00000061838.7	6	Suclg2	Propanoate metabolism; Citrate cycle (TCA cycle); Carbon metabolism; Metabolic pathways	TCA Cycle	0	1.171	0.678376	0.995616	2.52	0.843	1.171	1.191	91.6	104.9	12.02	7.98	109.6	88.6	90.6	92.3	103.8	108	4582.5	3472.3	4742	3862.1	4067.8
FALSE	High	Master Protein	Q8R0Y6	Cytosolic 10-formyltetrahydrofolate dehydrogenase OS=Mus musculus GN=Aldh1l1 PE=1 SV=1	0	164.158	44	31	86	29	1	902	98.6	5.91	202.87	31	metabolic process	cytoplasm;cytosol;mitochondrion	catalytic activity;protein binding	Pf00171, Pf00550, Pf00551, Pf02911	107747	ENSMUSG00000030088.15	6	Aldh1l1	One carbon pool by folate	One Carbon Metabolism	2	1.043	0.388791	0.995616	9.66	0.975	1.043	1.113	103.4	110.8	2.5	7.92	100.8	106	103.2	98.4	110.6	114.8	3420.1	3696.6	2939.6	3336.3	3857.2
FALSE	High	Master Protein	Q3U1J4	DNA damage-binding protein 1 OS=Mus musculus GN=Ddb1 PE=1 SV=2	0	164.152	29	27	93	27	1	1140	126.8	5.26	229.58	27	cell organization and biogenesis;metabolic process;regulation of biological process;response to stimulus	cytoplasm;nucleus	DNA binding;protein binding	Pf03178, Pf10433	13194	ENSMUSG00000024740.9	19	Ddb1	Viral carcinogenesis; Hepatitis B; Nucleotide excision repair; Ubiquitin mediated proteolysis	PluriNetWork	0	1.033	0.942013	0.995616	19.84	0.847	1.033	1.171	99.9	102.6	3.85	13.02	106.5	99.5	100	90.2	102.7	117.1	3620.4	3742.5	3752.2	3065.4	3864.2
FALSE	High	Master Protein	P58281	Dynamin-like 120 kDa protein, mitochondrial OS=Mus musculus GN=Opa1 PE=1 SV=1	0	163.95	34	29	89	25	1	960	111.3	7.55	209.71	29	cell death;cell organization and biogenesis;regulation of biological process;response to stimulus	cytosol;membrane;mitochondrion	catalytic activity;nucleotide binding;protein binding	Pf00350, Pf01926	74143	ENSMUSG00000038084.16	16	Opa1			4	1.12	0.482903	0.995616	13.37	1.221	0.912	1.12	95.6	104.6	6	10.19	93.9	102.6	91.7	114.6	93.6	102.7	3333.7	3383.9	3436.7	4071.9	3087
FALSE	High	Master Protein	Q9Z1Z0	General vesicular transport factor p115 OS=Mus musculus GN=Uso1 PE=1 SV=2	0	163.661	36	28	89	28	1	959	106.9	4.93	228.2	28	cell organization and biogenesis;transport	cytoplasm;cytosol;endoplasmic reticulum;Golgi;membrane	protein binding;RNA binding;transporter activity	Pf04869, Pf04871, Pf13514	56041	ENSMUSG00000029407.10	5	Uso1			0	1.106	0.15644	0.995616	5.65	1.148	1.012	1.106	102.8	104	8.13	5.94	89.1	102.8	103.1	102.3	104	114.1	2840.6	4203.5	2837.2	3262.4	4252.1
FALSE	High	Master Protein	Q8BXK9	Chloride intracellular channel protein 5 OS=Mus musculus GN=Clic5 PE=1 SV=1	0	162.96	70	16	161	14	1	251	28.3	5.94	390.6	16	cell organization and biogenesis;regulation of biological process;response to stimulus;transport	cytoplasm;cytoskeleton;Golgi;membrane	protein binding;transporter activity	Pf13409, Pf13410, Pf13417	224796	ENSMUSG00000023959.8	17	Clic5			2	1.533	0.295171	0.995616	16.19	0.892	1.533	1.7	72.1	103.1	19.29	18.06	95.3	67.1	71.9	85	102.9	122.3	6456.5	4580.7	3826.9	5757.9	7021.7
FALSE	High	Master Protein	P80315	T-complex protein 1 subunit delta OS=Mus musculus GN=Cct4 PE=1 SV=3	0	162.347	48	23	110	22	1	539	58	8.02	267.09	23	metabolic process;regulation of biological process;transport	cytoplasm;cytoskeleton;cytosol	nucleotide binding;protein binding;RNA binding	Pf00118	12464	ENSMUSG00000007739.10	11	Cct4			0	1.185	0.288153	0.995616	2.47	0.96	1.205	1.185	95.8	102.1	7.8	12.02	98.5	87.2	101.3	94.5	105	120	3659.2	4563.2	3464.7	3511.6	5497.2
FALSE	High	Master Protein	Q8BMK4	Cytoskeleton-associated protein 4 OS=Mus musculus GN=Ckap4 PE=1 SV=2	0	162.32	42	26	115	26	1	575	63.7	5.64	279.81	26		cell surface;cytoplasm;cytoskeleton;cytosol;endoplasmic reticulum;membrane	RNA binding	Pf13166	216197	ENSMUSG00000046841.5	10	Ckap4	Protein processing in endoplasmic reticulum		0	1.058	0.722643	0.995616	7.8	1.058	0.913	1.114	90.2	92.8	7.13	4.22	91.4	97.4	84.4	96.7	88.9	94	5269.7	5638.2	2549.8	5575.6	5147.2
FALSE	High	Master Protein	O35350	Calpain-1 catalytic subunit OS=Mus musculus GN=Capn1 PE=1 SV=1	0	161.802	48	27	108	27	1	713	82.1	5.87	268.56	27	metabolic process;regulation of biological process	cytoplasm;cytosol;membrane;mitochondrion;vacuole	catalytic activity;metal ion binding;protein binding	Pf00648, Pf01067, Pf13833	12333	ENSMUSG00000024942.16	19	Capn1	Apoptosis; Alzheimer's disease; Protein processing in endoplasmic reticulum	Alzheimers Disease; IL-1 Signaling Pathway; Focal Adhesion; Integrin-mediated Cell Adhesion	0	0.998	0.73977	0.995616	9.51	0.933	1.154	0.998	96.4	106.7	9.76	10.74	97.7	93.7	112.5	91.2	108.1	112.2	3675.8	3925.6	5250.6	3430.6	4529.4
FALSE	High	Master Protein	E9PZ54	GRINL1A complex locus OS=Mus musculus GN=Gcom1 PE=4 SV=1	0	161.265	38	23	105	1	1	550	63.5	6.01	208.65	23	metabolic process;regulation of biological process;response to stimulus	cytoskeleton		Pf04111, Pf09731, Pf13166, Pf15328		ENSMUSG00000092137.7	9				0	1.092			0		1.092		87.8	95.8				263.4			287.5			156.5			170.8
FALSE	High	Master Protein	A0A0R4J005	LIM and senescent cell antigen-like-containing domain protein OS=Mus musculus GN=Lims1 PE=1 SV=1	0	160.975	66	18	133	1	1	337	38.4	8.05	315.72	18	cell organization and biogenesis;regulation of biological process	membrane	metal ion binding;protein binding	Pf00412	110829	ENSMUSG00000019920.17	10	Lims1		Primary Focal Segmental Glomerulosclerosis FSGS	0
FALSE	High	Master Protein	P06684	Complement C5 OS=Mus musculus GN=C5 PE=1 SV=2	0	160.486	24	35	97	35	1	1680	188.8	6.81	182.01	35	defense response;metabolic process;regulation of biological process;response to stimulus	extracellular	enzyme regulator activity;protein binding	Pf00207, Pf01759, Pf01821, Pf01835, Pf07677, Pf07678, Pf07703, Pf11974	15139	ENSMUSG00000026874.10	2	Hc	Prion diseases; Herpes simplex infection; Systemic lupus erythematosus; Staphylococcus aureus infection; Complement and coagulation cascades; Pertussis	Complement and Coagulation Cascades; Oxidative Damage; Complement Activation, Classical Pathway	0	1.084	0.466007	0.995616	8.23	0.942	1.084	1.144	99.3	107.7	4.82	14.3	96.1	99.4	105.6	90.5	107.7	120.8	2202.6	3701.1	4348	2074.7	4011.4
FALSE	High	Master Protein	Q00PI9	Heterogeneous nuclear ribonucleoprotein U-like protein 2 OS=Mus musculus GN=Hnrnpul2 PE=1 SV=2	0	160.239	38	22	101	22	1	745	84.9	4.89	242.48	22		membrane;nucleus	protein binding;RNA binding	Pf00622, Pf02037, Pf13671	68693	ENSMUSG00000071659.3	19	Hnrnpul2			0	1.198	0.295045	0.995616	6.05	0.953	1.198	1.247	88.7	103.9	6.76	8.34	98.5	86.9	88.9	93.8	104.2	110.9	3666.6	3607.2	3595.1	3493.8	4323
FALSE	High	Master Protein	A0A087WSP5	Signal transducer and activator of transcription OS=Mus musculus GN=Stat1 PE=1 SV=1	0	160.063	41	26	105	26	1	755	88	5.71	213.66	26	cell differentiation;metabolic process;regulation of biological process;response to stimulus	cytoplasm;cytosol;nucleus	DNA binding;protein binding;signal transducer activity	Pf00017, Pf01017, Pf02864, Pf02865, Pf12162	20846	ENSMUSG00000026104.14	1	Stat1	Influenza A; Inflammatory bowel disease (IBD); Toxoplasmosis; Herpes simplex infection; Leishmaniasis; Thyroid hormone signaling pathway; Hepatitis B; NOD-like receptor signaling pathway; Measles; Hepatitis C; Chemokine signaling pathway; Pathways in cancer; Jak-STAT signaling pathway; Toll-like receptor signaling pathway; Prolactin signaling pathway; Th1 and Th2 cell differentiation; Osteoclast …	IL-2 Signaling Pathway; Kit Receptor Signaling Pathway; IL-3 Signaling Pathway; IL-7 Signaling Pathway; IL-5 Signaling Pathway; IL-9 Signaling Pathway; Chemokine signaling pathway; Type II interferon signaling (IFNG); EGFR1 Signaling Pathway; Adipogenesis genes; IL-6 signaling Pathway; p38 MAPK Signaling Pathway; TNF-alpha NF-kB Signaling Pathway; TGF Beta Signaling Pathway; Endochondral Ossifica…	0	1.187	0.499098	0.995616	8.04	0.88	1.252	1.187	83.6	98	8.27	19.52	84.1	78.7	92.7	74.1	98.6	110.1	2906.3	4640.4	3709.3	2558.8	5808.8
FALSE	High	Master Protein	A0A0M3HEP7	Phospholipid-transporting ATPase OS=Mus musculus GN=Atp8a1 PE=1 SV=1	0	159.936	27	27	99	26	1	1164	131.4	6.89	206.21	27	cell organization and biogenesis;regulation of biological process;response to stimulus;transport	endoplasmic reticulum;Golgi;membrane	catalytic activity;metal ion binding;nucleotide binding;protein binding;transporter activity	Pf00122, Pf13246	11980	ENSMUSG00000037685.15	5	Atp8a1			1	1.169	0.436857	0.995616	13.32	0.904	1.169	1.274	97.3	99.1	10.43	14.94	104.1	84.5	96.9	94.2	98.8	123.5	4227	2847.2	2940	3822.6	3328
FALSE	High	Master Protein	Q8VCE0	Sodium/potassium-transporting ATPase subunit alpha OS=Mus musculus GN=Atp1a3 PE=1 SV=1	0	159.521	21	19	151	4	1	1053	115.9	5.64	343.96	19	cellular homeostasis;regulation of biological process;response to stimulus;transport	cytoplasm;endoplasmic reticulum;Golgi;membrane;nucleus	catalytic activity;metal ion binding;nucleotide binding;protein binding;transporter activity	Pf00122, Pf00689, Pf00690, Pf00702, Pf08282, Pf12710, Pf13246	232975	ENSMUSG00000040907.15	7	Atp1a3			0	0.704	0.549741	0.995616	20.99	1.449	0.503	0.704	127.6	89.8	28.95	28.88	92.8	165.3	120.8	134.4	83.1	85	44.2	1123.2	48.5	64.1	564.5
FALSE	High	Master Protein	P08752	Guanine nucleotide-binding protein G(i) subunit alpha-2 OS=Mus musculus GN=Gnai2 PE=1 SV=5	0	158.853	53	16	136	10	1	355	40.5	5.45	354.91	16	cell division;cell proliferation;regulation of biological process;response to stimulus	cytoplasm;cytoskeleton;cytosol;membrane;nucleus	catalytic activity;metal ion binding;nucleotide binding;protein binding;signal transducer activity	Pf00025, Pf00503	14678	ENSMUSG00000032562.13	9	Gnai2	Progesterone-mediated oocyte maturation; Pathways in cancer; Morphine addiction; Parkinson's disease; Axon guidance; Circadian entrainment; Regulation of lipolysis in adipocytes; cAMP signaling pathway; Retrograde endocannabinoid signaling; cGMP-PKG signaling pathway; Oxytocin signaling pathway; Glutamatergic synapse; Serotonergic synapse; Platelet activation; Renin secretion; Cholinergic synapse…	Calcium Regulation in the Cardiac Cell; Signal Transduction of S1P Receptor; Chemokine signaling pathway; G Protein Signaling Pathways	5	1.229	0.124742	0.995616	7.33	1.04	1.229	1.29	91.2	97.4	7.94	11.99	92.7	80.4	92.5	96.4	98.8	119.3	4713.5	3713.4	4209	4903.1	4563.3
FALSE	High	Master Protein	contaminant_P02768-1	SWISS-PROT:P02768-1 Tax_Id=9606 Gene_Symbol=ALB Isoform 1 of Serum albumin precursor	0	158.768	53	29	200	23	1	609	69.3	6.28	308.93	29											1	0.99			58.96	1.47		0.667	47.4	46.9	44.97	87.65	88.5		45.8	130.1		30.5	203.7		1120.5	299.4
FALSE	High	Master Protein	Q91V88	Nephronectin OS=Mus musculus GN=Npnt PE=1 SV=1	0	158.665	41	18	134	18	1	561	61.5	8.35	296.98	18	cell differentiation;cell organization and biogenesis;development;regulation of biological process;response to stimulus	extracellular;membrane	metal ion binding;protein binding	Pf00629, Pf07645, Pf12662, Pf12947, Pf14670	114249	ENSMUSG00000040998.18	3	Npnt	ECM-receptor interaction		0	1.193	0.177146	0.995616	19.71	1.418	1.035	1.193	90.2	112.2	7.75	10.91	82.2	91.8	95.7	116.6	95	114.2	3994	3904.3	4085.1	5665.2	4039.6
FALSE	High	Master Protein	E9QNA7	Sorbin and SH3 domain-containing protein 1 OS=Mus musculus GN=Sorbs1 PE=1 SV=1	0	158.572	45	27	107	3	1	740	82.8	7.85	233.23	27	cell organization and biogenesis;regulation of biological process;response to stimulus;transport	cytoplasm;cytoskeleton;cytosol;membrane;nucleus	protein binding	Pf00018, Pf02208, Pf07653, Pf14604	20411	ENSMUSG00000025006.15	19	Sorbs1	Insulin signaling pathway; Adherens junction; PPAR signaling pathway	PPAR signaling pathway; Integrin-mediated Cell Adhesion; Insulin Signaling	22	1.048	0.630104	0.995616	17.8	0.917	1.048	1.174	96	100.6	19.41	7.7	111.3	94.7	75	102.1	99.3	88	4277.3	4039.1	3831.9	3922	4233.4
FALSE	High	Master Protein	G5E866	Splicing factor 3B subunit 1 OS=Mus musculus GN=Sf3b1 PE=1 SV=1	0	157.922	30	30	76	30	1	1304	145.7	7.09	165.33	30	cell organization and biogenesis;metabolic process;regulation of biological process;response to stimulus	chromosome;nucleus;spliceosomal complex	DNA binding;protein binding;receptor activity;RNA binding;signal transducer activity	Pf02161, Pf08920, Pf12815, Pf13513	81898	ENSMUSG00000025982.13	1	Sf3b1	Spliceosome	mRNA processing	0	1.13	0.646465	0.995616	10.32	0.863	1.13	1.209	93.2	100.3	9.58	10.26	104.1	86.8	91.2	89.9	98.1	110.2	3976.2	2836.7	2244.8	3432.9	3205.4
FALSE	High	Master Protein	E9Q1G8	Septin-7 OS=Mus musculus GN=Sept7 PE=1 SV=2	0	157.74	52	20	116	19	1	437	50.6	8.57	270	20	cell differentiation;cell division;cell growth;cell organization and biogenesis;regulation of biological process	chromosome;cytoplasm;cytoskeleton;membrane;nucleus	nucleotide binding;protein binding	Pf00735, Pf01926, Pf05368	235072	ENSMUSG00000001833.17	9	Sept7			2	1.048	0.845366	0.995616	32.51	0.815	1.277	1.048	97.3	97.7	14.55	10.81	106.6	80.4	102.3	86.8	102.7	107.2	5428.5	4300.9	5561.3	4422.9	5493.6
FALSE	High	Master Protein	P29758	Ornithine aminotransferase, mitochondrial OS=Mus musculus GN=Oat PE=1 SV=1	0	157.729	54	18	103	18	1	439	48.3	6.62	253.35	18	cell organization and biogenesis;metabolic process	cytoplasm;mitochondrion;organelle lumen	catalytic activity;protein binding	Pf00202	18242	ENSMUSG00000030934.9	7	Oat	Arginine and proline metabolism; Metabolic pathways		0	1.294	0.709741	0.995616	3.38	0.744	1.324	1.294	87	106.8	20.9	12.72	116.2	79.6	85.8	86.5	105.3	111	5878.6	2977	3663.8	4373.8	3940.1
FALSE	High	Master Protein	Q8BJS4	SUN domain-containing protein 2 OS=Mus musculus GN=Sun2 PE=1 SV=3	0	157.677	39	21	89	21	1	731	81.6	7.02	200.51	21	cell organization and biogenesis;cellular component movement;regulation of biological process;transport	chromosome;endosome;membrane;nucleus	protein binding	Pf04912, Pf07738, Pf14199	223697	ENSMUSG00000042524.13	15	Sun2			0	1.034	0.254798	0.995616	5	1.086	0.999	1.034	96.6	104.3	5.15	6	96.2	96.7	105.3	104.5	96.6	108.9	2722.6	2062	2613.3	2957.7	2060.1
FALSE	High	Master Protein	K3W4R5	Cytoskeleton-associated protein 5 OS=Mus musculus GN=Ckap5 PE=1 SV=1	0	157.62	20	35	79	35	1	2032	225.5	7.85	159.89	35	cell division;cell organization and biogenesis	chromosome;cytoplasm;cytoskeleton;membrane	protein binding	Pf12348	75786	ENSMUSG00000040549.16	2	Ckap5			0	1.024	0.46454	0.995616	5.25	0.98	1.06	1.024	96.8	98.8	7.03	7.35	97.7	94.1	107.6	95.7	99.7	110.2	2313.4	3726.8	2764.5	2266.1	3951.6
FALSE	High	Master Protein	Q9D379	Epoxide hydrolase 1 OS=Mus musculus GN=Ephx1 PE=1 SV=2	0	157.468	47	20	127	20	1	455	52.5	8.35	245.46	20	metabolic process;response to stimulus	endoplasmic reticulum;membrane	catalytic activity;protein binding	Pf00561, Pf06441, Pf12697	13849	ENSMUSG00000038776.13	1	Ephx1	Bile secretion; Metabolism of xenobiotics by cytochrome P450; Chemical carcinogenesis	Metapathway biotransformation; Aflatoxin B1 metabolism	0	1.052	0.2835	0.995616	5.24	1.015	1.271	1.052	94.9	100.6	14	7.1	97.4	81.3	107.8	98.8	103.4	113.4	3543.7	3585.1	4493.5	3595.3	4558
FALSE	High	Master Protein	Q9DBR7	Protein phosphatase 1 regulatory subunit 12A OS=Mus musculus GN=Ppp1r12a PE=1 SV=2	0	156.59	31	26	95	24	1	1029	114.9	5.49	243.43	26	cell organization and biogenesis;metabolic process;regulation of biological process;response to stimulus	chromosome;cytoplasm;cytoskeleton;cytosol	catalytic activity;enzyme regulator activity;protein binding	Pf00023, Pf03961, Pf12796, Pf13606, Pf13637, Pf13857	17931	ENSMUSG00000019907.10	10	Ppp1r12a	Proteoglycans in cancer; Oxytocin signaling pathway; cGMP-PKG signaling pathway; Regulation of actin cytoskeleton; cAMP signaling pathway; Focal adhesion; Vascular smooth muscle contraction; Platelet activation	Regulation of Actin Cytoskeleton; Focal Adhesion	3	1.111	0.898483	0.995616	15.05	0.68	1.111	1.224	90.8	98.7	23.65	8.95	122.6	88.8	78.9	83.3	98.7	96.6	4699.6	2552.7	4196.1	3195.5	2835.8
FALSE	High	Master Protein	Q9Z1Q9	Valine--tRNA ligase OS=Mus musculus GN=Vars PE=1 SV=1	0	156.345	26	27	104	27	1	1263	140.1	7.77	243.38	27	metabolic process;regulation of biological process	cytoplasm;cytosol;mitochondrion	catalytic activity;nucleotide binding	Pf00043, Pf00133, Pf08264, Pf09334, Pf13603	22321	ENSMUSG00000007029.16	17	Vars	Aminoacyl-tRNA biosynthesis		0	1.047	0.754621	0.995616	2.14	0.824	1.062	1.047	103.2	99.2	7.25	9.72	109.4	94.8	104.7	90.1	100.6	109.6	3370	3285.7	4084.3	2775.5	3488.8
FALSE	High	Master Protein	P08249	Malate dehydrogenase, mitochondrial OS=Mus musculus GN=Mdh2 PE=1 SV=3	0	156.053	58	17	175	17	1	338	35.6	8.68	401.02	17	metabolic process	membrane;mitochondrion;nucleus;organelle lumen	catalytic activity;nucleotide binding;protein binding;RNA binding	Pf00056, Pf01073, Pf01118, Pf02866, Pf13460	17448	ENSMUSG00000019179.10	5	Mdh2	Metabolic pathways; Carbon metabolism; Pyruvate metabolism; Glyoxylate and dicarboxylate metabolism; Cysteine and methionine metabolism; Citrate cycle (TCA cycle)	Glycolysis and Gluconeogenesis; TCA Cycle	0	0.978	0.585488	0.995616	13.14	1.068	0.829	0.978	108	100.2	11.89	11.13	104.1	116.4	91.6	111.2	96.5	89.6	6771.4	7863.4	6224.8	7234.8	6521.1
FALSE	High	Master Protein	G3X924	Plasmalemma vesicle associated protein OS=Mus musculus GN=Plvap PE=1 SV=1	0	155.814	43	21	125	21	1	438	49.9	8.4	254.07	21	metabolic process;regulation of biological process;response to stimulus	cell surface;cytoplasm;membrane	protein binding	Pf06637	84094	ENSMUSG00000034845.6	8	Plvap			0	1.081	0.404415	0.995616	18.38	0.947	1.081	1.497	86.6	93.6	9.74	14.56	93.8	85.6	77.1	88.9	92.6	115.5	5371.2	3268	3587.5	5088.4	3534
FALSE	High	Master Protein	Q9WVA4	Transgelin-2 OS=Mus musculus GN=Tagln2 PE=1 SV=4	0	155.711	76	15	186	14	1	199	22.4	8.24	368.23	15	cell differentiation		protein binding	Pf00307, Pf00402	21346	ENSMUSG00000026547.15	1	Tagln2			2	1.165	0.905891	0.995616	21.43	0.697	1.165	1.333	86.8	101.2	22.53	12.31	119.6	85.9	79.8	83.4	100	106.4	9401	6227.3	5365.8	6554.2	7252.9
FALSE	High	Master Protein	Q3UW53	Protein Niban OS=Mus musculus GN=Fam129a PE=1 SV=2	0	155.186	33	25	80	25	1	926	102.6	4.78	192.96	25	regulation of biological process;response to stimulus	cytoplasm;cytosol;membrane			63913	ENSMUSG00000026483.13	1	Fam129a		PluriNetWork	0	1.049	0.270083	0.995616	5.81	1.008	1.049	1.194	90.3	94.7	1.89	7.59	92.9	90.3	89.6	93.6	94.7	107	2190.9	2103.8	2966.6	2207.4	2206.1
FALSE	High	Master Protein	E9Q9C1	Actin-binding LIM protein 1 OS=Mus musculus GN=Ablim1 PE=1 SV=1	0	155.011	41	27	90	27	1	744	83.7	8.24	195.52	27	cell organization and biogenesis;cellular component movement;regulation of biological process	cytoplasm;cytoskeleton	metal ion binding;protein binding	Pf00412, Pf02209	226251	ENSMUSG00000025085.16	19	Ablim1			0	0.878	0.422788	0.995616	12.21	0.784	1.088	0.878	95.7	95.3	15.07	9.43	117.9	90.6	93	92.5	98.6	81.7	4772.9	3760.7	4329.4	3744	4092.9
FALSE	High	Master Protein	Q9CPY7	Cytosol aminopeptidase OS=Mus musculus GN=Lap3 PE=1 SV=3	0	154.657	56	20	80	20	1	519	56.1	7.72	221.68	20	metabolic process	cytoplasm;cytosol;mitochondrion;nucleus	catalytic activity;metal ion binding	Pf00883, Pf02789	66988	ENSMUSG00000039682.12	5	Lap3	Metabolic pathways; Glutathione metabolism; Arginine and proline metabolism		0	1.06	0.949787	0.995616	15.81	0.822	1.173	1.06	93.2	103.1	5.61	16.47	95.3	89.8	100.5	78.3	105.3	106.5	2482.7	3163	2796.6	2041.5	3710.9
FALSE	High	Master Protein	Q9D0K2	Succinyl-CoA:3-ketoacid coenzyme A transferase 1, mitochondrial OS=Mus musculus GN=Oxct1 PE=1 SV=1	0	154.578	48	16	93	16	1	520	56	8.53	238.61	16	metabolic process;regulation of biological process;response to stimulus	mitochondrion;organelle lumen	catalytic activity;protein binding	Pf01144	67041	ENSMUSG00000022186.14	15	Oxct1	Butanoate metabolism; Synthesis and degradation of ketone bodies; Valine, leucine and isoleucine degradation	Synthesis and Degradation of Ketone Bodies	0	1.051	0.479136	0.995616	8.66	1.113	1.051	0.958	97	102	2.96	4.59	94.7	97	100.5	105.4	101.9	96.2	3247.2	1708.1	3795.6	3612.5	1795.3
FALSE	High	Master Protein	Q99KC8	von Willebrand factor A domain-containing protein 5A OS=Mus musculus GN=Vwa5a PE=1 SV=2	0	154.317	33	22	108	22	1	793	87.1	6.58	226.35	22				Pf00092, Pf08487, Pf13519, Pf13757, Pf13768	67776	ENSMUSG00000023186.14	9	Vwa5a			0	1.129	0.393033	0.995616	13.05	0.936	1.129	1.228	92.2	104.1	3.06	10.8	95.2	93	89.5	89	105.1	110	3338.5	3522.8	4645.5	3123.9	3977.2
FALSE	High	Master Protein	Q02788	Collagen alpha-2(VI) chain OS=Mus musculus GN=Col6a2 PE=1 SV=3	0	154.231	23	19	133	19	1	1034	110.3	6.42	315.08	19	cell organization and biogenesis;response to stimulus	extracellular;membrane		Pf00092, Pf01391, Pf13519	12834	ENSMUSG00000020241.13	10	Col6a2	PI3K-Akt signaling pathway; Protein digestion and absorption; ECM-receptor interaction; Focal adhesion	Focal Adhesion-PI3K-Akt-mTOR-signaling pathway; Focal Adhesion	0	0.796	0.746918	0.995616	13.62	1.436	0.796	0.68	111.2	94	26.03	14.77	81.2	111.5	138.7	116.6	88.7	94.3	3375.2	6160.1	5382.5	4846.8	4900.3
FALSE	High	Master Protein	contaminant_A2A4G1	TREMBL:A2A4G1 Tax_Id=10090 Gene_Symbol=Krt15 Keratin complex 1, acidic, gene 15	0	154.199	51	24	113	15	1	456	49.5	4.86	229.11	24											0	0.789	0.36511	0.995616	30.59	1.05	0.789	0.182	156.9	117.3	40.86	45.37	111.3	156.3	249.3	116.9	123.2	45.4	1452.5	2523.6	9014.2	1525.4	1990
FALSE	High	Master Protein	P80316	T-complex protein 1 subunit epsilon OS=Mus musculus GN=Cct5 PE=1 SV=1	0	153.67	56	26	102	25	1	541	59.6	6.02	220.45	26	metabolic process;regulation of biological process;response to stimulus;transport	cytoplasm;cytoskeleton;cytosol	nucleotide binding;protein binding;RNA binding	Pf00118	12465	ENSMUSG00000022234.14	15	Cct5			1	1.213	0.579659	0.995616	5.38	0.843	1.213	1.257	92.8	105.6	10.32	13.16	107.8	88.3	94.2	90.8	107.1	118.5	4053.2	2294.2	3948.5	3416	2783.4
FALSE	High	Master Protein	B2RXS4	Plexin-B2 OS=Mus musculus GN=Plxnb2 PE=1 SV=1	0	153.633	20	27	85	27	1	1842	206.1	5.87	204.18	27	cell proliferation;development;regulation of biological process;response to stimulus	cell surface;membrane	protein binding;receptor activity;signal transducer activity	Pf01403, Pf01437, Pf01833, Pf08337	140570	ENSMUSG00000036606.16	15	Plxnb2	Axon guidance		0	1.016	0.476597	0.995616	7.22	0.967	1.016	1.241	93.1	96.2	10.91	2.47	99.9	93.5	80.4	96.6	95	99.7	2960.8	2555.6	2564.8	2863	2597.7
FALSE	High	Master Protein	Q03734	Serine protease inhibitor A3M OS=Mus musculus GN=Serpina3m PE=1 SV=2	0	153.477	36	14	111	6	1	418	47	6.1	295.99	14	regulation of biological process;response to stimulus	extracellular	enzyme regulator activity	Pf00079	20717	ENSMUSG00000079012.11	12	Serpina3m			1	1.52	0.630577	0.995616	18.03	0.647	1.705	1.52	90	136.8	20.91	29.8	125.9	88.4	90	81.4	150.6	136.8	494.9	750.6	497.7	320	1279.5
FALSE	High	Master Protein	E9PV41	Protein diaphanous homolog 1 OS=Mus musculus GN=Diaph1 PE=1 SV=1	0	152.944	26	32	86	31	1	1264	140.3	5.58	199.37	32	cell organization and biogenesis;metabolic process;regulation of biological process;response to stimulus	cytoplasm;cytoskeleton;membrane	catalytic activity;motor activity;protein binding;RNA binding	Pf01576, Pf02181, Pf04111, Pf05266, Pf06367, Pf06371, Pf13166	13367	ENSMUSG00000024456.16	18	Diap1; Diaph1		Regulation of Actin Cytoskeleton; Focal Adhesion; G13 Signaling Pathway	1	1.196	0.66868	0.995616	23.43	0.78	1.196	1.385	89.7	107.3	10.36	19.27	106.5	90	88.9	83.1	107.7	123.1	3011.6	2871.5	4371.6	2350.3	3433.4
FALSE	High	Master Protein	Q9ERD7	Tubulin beta-3 chain OS=Mus musculus GN=Tubb3 PE=1 SV=1	0	152.499	33	12	223	2	1	450	50.4	4.93	465.19	12	cell differentiation;cell organization and biogenesis;cellular component movement	cytoplasm;cytoskeleton;nucleus	catalytic activity;nucleotide binding;protein binding;structural molecule activity	Pf00091, Pf03953, Pf10644	22152	ENSMUSG00000062380.4	8	Tubb3	Phagosome; Gap junction	Exercise-induced Circadian Regulation	0	1.35	0.0922985	0.995616	21.61	1.547	1.123	1.35	90.6	122.3	0.99	14.91	92.7	94.5	93.2	143.3	106.1	125.8	881.5	924.7	231.5	1363.4	1038.1
FALSE	High	Master Protein	Q9CWJ9	Bifunctional purine biosynthesis protein PURH OS=Mus musculus GN=Atic PE=1 SV=2	0	152.427	50	22	87	22	1	592	64.2	6.76	228.86	22	metabolic process;response to stimulus	membrane;mitochondrion	catalytic activity;protein binding	Pf01808, Pf02142	108147	ENSMUSG00000026192.13	1	Atic	One carbon pool by folate; Purine metabolism; Antifolate resistance; Metabolic pathways	One Carbon Metabolism; Purine metabolism	0	1.156	0.378522	0.995616	4.87	0.936	1.156	1.194	94.8	104	5.03	14.49	95.9	91.1	100.7	89.8	105.3	120.3	3076	2682.2	2175.7	2880.1	3101
FALSE	High	Master Protein	A2AEX6	Four and a half LIM domains protein 1 OS=Mus musculus GN=Fhl1 PE=1 SV=1	0	152.341	60	15	153	15	1	309	35.1	8.44	382.94	15	cell differentiation;development;regulation of biological process	cytoplasm;cytosol;membrane;nucleus	metal ion binding;protein binding	Pf00412	14199	ENSMUSG00000023092.16	X	Fhl1		Delta-Notch Signaling Pathway	0	0.851	0.550357	0.995616	13.27	0.851	1.178	0.746	107.5	91.5	13.09	10.19	107.7	88.5	114.7	91.7	104.3	85.6	6823.4	5522.5	8585.1	5807.1	6508
FALSE	High	Master Protein	P31428	Dipeptidase 1 OS=Mus musculus GN=Dpep1 PE=1 SV=2	0	152.32	44	13	83	13	1	410	45.7	6.37	242.4	13	cell death;metabolic process;regulation of biological process;response to stimulus	membrane;nucleus	catalytic activity;enzyme regulator activity;metal ion binding	Pf01244	13479	ENSMUSG00000019278.5	8	Dpep1		Eicosanoid Synthesis	0	1.205	0.17957	0.995616	1.01	1.002	1.205	1.214	81.2	93.7	3.48	10.85	81.9	78.4	84	82.1	94.5	102	2701.3	2421.8	2119.3	2706.4	2919.3
FALSE	High	Master Protein	P70398	Probable ubiquitin carboxyl-terminal hydrolase FAF-X OS=Mus musculus GN=Usp9x PE=1 SV=2	0	152.008	17	36	84	33	1	2559	290.5	5.87	161.86	36	cell division;cell growth;cell organization and biogenesis;cellular component movement;metabolic process;regulation of biological process;response to stimulus	cytoplasm;membrane	catalytic activity;protein binding	Pf00443, Pf13423	22284		X	Usp9x			3	1.06	0.510334	0.995616	13.28	0.941	1.06	1.155	100.2	100.8	3.11	10.82	101.5	96.3	101.9	95.5	102.1	117.6	2784.2	2195.1	2775.4	2620.1	2326.6
FALSE	High	Master Protein	P18760	Cofilin-1 OS=Mus musculus GN=Cfl1 PE=1 SV=3	0	151.847	69	14	135	12	1	166	18.5	8.09	296.49	14	cell organization and biogenesis;cellular component movement;metabolic process;regulation of biological process;response to stimulus;transport	cytoplasm;cytoskeleton;cytosol;extracellular;membrane;nucleus	protein binding	Pf00241	12631	ENSMUSG00000056201.7	19	Cfl1	Axon guidance; Fc gamma R-mediated phagocytosis; Regulation of actin cytoskeleton; Pertussis	Regulation of Actin Cytoskeleton; G13 Signaling Pathway	3	1.411	0.443301	0.995616	7.28	0.82	1.48	1.411	76.2	107.6	18.54	14.42	102.1	74.6	75.5	83.7	110.4	106.6	4260.4	4680.1	5023.5	3494.2	6928.5
FALSE	High	Master Protein	O08804	NK13 OS=Mus musculus GN=Serpinb6b PE=1 SV=2	0	151.785	50	18	81	18	1	377	42.5	5.26	187	18	regulation of biological process	cytoplasm	enzyme regulator activity	Pf00079	20708	ENSMUSG00000042842.10	13	Serpinb6b	Amoebiasis		0	1.262	0.217887	0.995616	5.55	0.981	1.262	1.309	88.5	110.8	2.46	12.87	90.8	86.8	87.4	89.1	109.5	114.4	4078.2	3594.1	2645.2	4000.9	4534.2
FALSE	High	Master Protein	Q9DB77	Cytochrome b-c1 complex subunit 2, mitochondrial OS=Mus musculus GN=Uqcrc2 PE=1 SV=1	0	151.664	41	17	109	17	1	453	48.2	9.25	229.19	17	metabolic process;transport	membrane;mitochondrion	catalytic activity;metal ion binding;protein binding	Pf00675, Pf05193	67003	ENSMUSG00000030884.12	7	Uqcrc2	Metabolic pathways; Non-alcoholic fatty liver disease (NAFLD); Alzheimer's disease; Oxidative phosphorylation; Huntington's disease; Cardiac muscle contraction; Parkinson's disease	Electron Transport Chain	0	0.926	0.935464	0.995616	20.29	1.463	0.778	0.926	101.5	94.8	14.6	21.41	87.9	116.6	97.1	128.5	90.7	89.9	3213	4117.9	2734.7	4699.4	3202.8
FALSE	High	Master Protein	P63101	14-3-3 protein zeta/delta OS=Mus musculus GN=Ywhaz PE=1 SV=1	0	151.519	60	15	196	13	1	245	27.8	4.79	484.37	15	cell organization and biogenesis;regulation of biological process;response to stimulus;transport	cytoplasm;cytosol;membrane;mitochondrion;nucleus	protein binding;RNA binding	Pf00244	22631	ENSMUSG00000022285.16	15	Ywhaz	Viral carcinogenesis; Hepatitis B; Cell cycle; Epstein-Barr virus infection; PI3K-Akt signaling pathway; Oocyte meiosis; Hippo signaling pathway	Alpha6-Beta4 Integrin Signaling Pathway; IL-3 Signaling Pathway; IL-5 Signaling Pathway; Calcium Regulation in the Cardiac Cell; Myometrial Relaxation and Contraction Pathways; TNF-alpha NF-kB Signaling Pathway	2	1.098	0.71008	0.995616	31.21	0.821	1.098	1.329	90.4	99.3	5.82	18.99	100.8	91.4	91.2	82.7	100.3	121.2	6886.5	8766	7290.4	5652.1	9623
FALSE	High	Master Protein	O88685	26S protease regulatory subunit 6A OS=Mus musculus GN=Psmc3 PE=1 SV=2	0	151.39	60	21	79	21	1	442	49.5	5.19	194.84	21	metabolic process;regulation of biological process;response to stimulus	cytoplasm;membrane;nucleus;proteasome	catalytic activity;nucleotide binding;protein binding	Pf00004, Pf01078, Pf05496, Pf07724, Pf07728, Pf13191	19182	ENSMUSG00000002102.15	2	Psmc3	Epstein-Barr virus infection; Proteasome	Proteasome Degradation; TNF-alpha NF-kB Signaling Pathway	0	1.207	0.774965	0.995616	8.81	0.761	1.279	1.207	88.2	105.5	17.83	11.49	114.2	85.4	84.5	86.8	109.2	102	4881.1	2668	2891.6	3713.1	3412.7
FALSE	High	Master Protein	P14873	Microtubule-associated protein 1B OS=Mus musculus GN=Map1b PE=1 SV=2	0	151.358	18	32	81	31	1	2464	270.1	4.83	170.57	32	cell growth;cell organization and biogenesis;cellular component movement;regulation of biological process;transport	cytoplasm;cytoskeleton;cytosol;membrane	protein binding		17755	ENSMUSG00000052727.5	13	Map1b; Mtap1b		Wnt Signaling Pathway NetPath	0	0.88	0.0586239	0.995616	6.15	0.88	0.832	0.931	112.5	95.9	8.53	4.08	111.6	114.3	97.2	98.2	95.1	90.5	3404.6	4183.7	2780.4	2994.7	3482.8
FALSE	High	Master Protein	P23953	Carboxylesterase 1C OS=Mus musculus GN=Ces1c PE=1 SV=4	0	151.341	30	13	106	9	1	554	61	5.06	284.82	13	metabolic process	endoplasmic reticulum;organelle lumen	catalytic activity	Pf00135, Pf07859	13884	ENSMUSG00000057400.14	8	Ces1c	Metabolic pathways; Drug metabolism - other enzymes		3	0.966	0.34491	0.995616	6.54	1.011	0.875	0.966	114.1	99.8	17.38	13.66	83.1	114.1	114.6	84	99.8	110.7	1245.3	5856.7	3657.6	1259.5	5124.2
FALSE	High	Master Protein	O08749	Dihydrolipoyl dehydrogenase, mitochondrial OS=Mus musculus GN=Dld PE=1 SV=2	0	151.18	54	18	91	18	1	509	54.2	7.9	232.3	18	cellular homeostasis;metabolic process;regulation of biological process	mitochondrion;organelle lumen	catalytic activity;nucleotide binding	Pf00070, Pf00890, Pf01134, Pf01946, Pf02852, Pf03486, Pf07992, Pf12831, Pf13450	13382	ENSMUSG00000020664.10	12	Dld	Pyruvate metabolism; Carbon metabolism; Valine, leucine and isoleucine degradation; Glycolysis / Gluconeogenesis; Metabolic pathways; Citrate cycle (TCA cycle); Glyoxylate and dicarboxylate metabolism; Propanoate metabolism; Glycine, serine and threonine metabolism	Glycolysis and Gluconeogenesis; TCA Cycle; Fatty Acid Beta Oxidation	0	0.995	0.695504	0.995616	13.62	1.284	0.903	0.995	96.8	101.9	14.12	19.08	93	108.5	81.9	119.4	97.9	81.5	2934.4	3460.5	3854.4	3767.5	3123.7
FALSE	High	Master Protein	P11835	Integrin beta-2 OS=Mus musculus GN=Itgb2 PE=1 SV=2	0	151.165	40	26	102	25	1	771	85	7.12	216.58	26	cell organization and biogenesis;cell proliferation;cellular component movement;metabolic process;regulation of biological process;response to stimulus;transport	cell surface;membrane	metal ion binding;protein binding;receptor activity;signal transducer activity	Pf00362, Pf07965, Pf08725	16414		10	Itgb2	Rheumatoid arthritis; Malaria; Phagosome; Viral myocarditis; Hippo signaling pathway; Complement and coagulation cascades; Leukocyte transendothelial migration; Natural killer cell mediated cytotoxicity; Tuberculosis; Pertussis; Regulation of actin cytoskeleton; Leishmaniasis; Cell adhesion molecules (CAMs); Rap1 signaling pathway; Staphylococcus aureus infection; Amoebiasis; HTLV-I infection; Le…	Focal Adhesion-PI3K-Akt-mTOR-signaling pathway; Focal Adhesion; IL-5 Signaling Pathway; Integrin-mediated Cell Adhesion	1	1.163	0.0368951	0.995616	7.4	1.103	1.222	1.163	90.4	105.2	7.54	2.48	99.2	85.5	90.4	109.4	104.5	105.2	4822.8	3723.9	4341.8	5317.6	4548.9
FALSE	High	Master Protein	Q91VR5	ATP-dependent RNA helicase DDX1 OS=Mus musculus GN=Ddx1 PE=1 SV=1	0	150.982	38	23	89	23	1	740	82.4	7.21	226.95	23	development;metabolic process;regulation of biological process;response to stimulus	cytoplasm;cytosol;membrane;nucleus	catalytic activity;DNA binding;nucleotide binding;protein binding;RNA binding	Pf00270, Pf00271, Pf00622	104721	ENSMUSG00000037149.9	12	Ddx1		mRNA processing	0	1.162	0.784288	0.995616	0.3	0.824	1.164	1.162	95.1	104.8	11.71	9	110.9	89	94	91.4	103.6	109.2	4707.9	3794.8	4249	3877.8	4417.2
FALSE	High	Master Protein	P80313	T-complex protein 1 subunit eta OS=Mus musculus GN=Cct7 PE=1 SV=1	0	150.8	43	20	81	20	1	544	59.6	7.84	189.96	20	metabolic process;regulation of biological process;transport	cytoplasm;mitochondrion	nucleotide binding;protein binding	Pf00118	12468	ENSMUSG00000030007.8	6	Cct7			0	1.175	0.565099	0.995616	8.28	0.864	1.241	1.175	95.2	99.8	10.78	13.25	102.2	82.9	98.1	88.3	102.8	115.3	2489.6	2102.9	2849.9	2151.1	2609
FALSE	High	Master Protein	Q61646	Haptoglobin OS=Mus musculus GN=Hp PE=1 SV=1	0	150.005	40	18	120	18	1	347	38.7	6.29	280.72	18	defense response;metabolic process;regulation of biological process;response to stimulus	endoplasmic reticulum;extracellular;Golgi	antioxidant activity;catalytic activity;protein binding	Pf00084, Pf00089	15439	ENSMUSG00000031722.10	8	Hp			0	1.043	0.849831	0.995616	93.46	0.385	1.043	1.852	116.4	121.4	38.27	36.22	172.6	121.5	77.8	66.5	126.6	144.2	10382.4	6373.1	4145.6	4000.8	6644.5
FALSE	High	Master Protein	P49813	Tropomodulin-1 OS=Mus musculus GN=Tmod1 PE=1 SV=2	0	149.936	60	21	100	21	1	359	40.4	5.1	216.71	21	cell organization and biogenesis;regulation of biological process;response to stimulus	cytoplasm;cytoskeleton;membrane;nucleus	protein binding	Pf03250	21916	ENSMUSG00000028328.13	4	Tmod1		Striated Muscle Contraction	0	1.016	0.624257	0.995616	9.7	1.135	0.949	1.016	97	95.9	5.71	9.75	95.7	99.7	89	108.6	94.6	90.3	3699.1	4411.3	3084.9	4197.3	4186.7
FALSE	High	Master Protein	P06728	Apolipoprotein A-IV OS=Mus musculus GN=Apoa4 PE=1 SV=3	0	149.82	52	19	111	19	1	395	45	5.47	223.54	19	cell organization and biogenesis;defense response;metabolic process;regulation of biological process;response to stimulus;transport	cell surface;cytosol;extracellular	antioxidant activity;catalytic activity;enzyme regulator activity;metal ion binding;protein binding;transporter activity	Pf01442, Pf07902	11808	ENSMUSG00000032080.6	9	Apoa4	Vitamin digestion and absorption; Fat digestion and absorption	Statin Pathway	0	1.041	0.0910107	0.995616	0.29	1.041	1.043	1.011	100.1	101.2	8.85	8.38	88.4	103.9	103	92	108.4	104.1	2663.1	4485.2	5162.1	2771.4	4676.9
FALSE	High	Master Protein	Q921G7	Electron transfer flavoprotein-ubiquinone oxidoreductase, mitochondrial OS=Mus musculus GN=Etfdh PE=1 SV=1	0	149.501	42	21	98	21	1	616	68	7.58	247.86	21	metabolic process;response to stimulus;transport	membrane;mitochondrion	catalytic activity;metal ion binding;nucleotide binding	Pf00890, Pf01266, Pf01494, Pf01946, Pf03486, Pf05187, Pf05834, Pf07992, Pf12831, Pf13450, Pf13454, Pf13738	66841	ENSMUSG00000027809.14	3	Etfdh			0	0.94	0.808935	0.995616	22.29	1.637	0.78	0.94	108.8	102.3	17.88	20.43	81.8	117	107.9	133.9	91.3	101.4	3670.7	3583.8	2931.2	6010.4	2797.1
FALSE	High	Master Protein	P05202	Aspartate aminotransferase, mitochondrial OS=Mus musculus GN=Got2 PE=1 SV=1	0	149.157	45	19	111	19	1	430	47.4	9	271.32	19	metabolic process;response to stimulus;transport	cell surface;membrane;mitochondrion;organelle lumen	catalytic activity;protein binding;RNA binding	Pf00155	14719	ENSMUSG00000031672.8	8	Got2	Phenylalanine metabolism; 2-Oxocarboxylic acid metabolism; Arginine and proline metabolism; Carbon metabolism; Phenylalanine, tyrosine and tryptophan biosynthesis; Arginine biosynthesis; Fat digestion and absorption; Alanine, aspartate and glutamate metabolism; Cysteine and methionine metabolism; Biosynthesis of amino acids; Tyrosine metabolism; Metabolic pathways	Alanine and aspartate metabolism; Glycolysis and Gluconeogenesis	0	1.103	0.552141	0.995616	4.41	1.136	1.103	0.919	94.8	104.6	2	9.27	95	95.9	98.7	107.9	105.8	90.7	4491	4716.2	6270.6	5102	5203.1
FALSE	High	Master Protein	Q8BKG3	Inactive tyrosine-protein kinase 7 OS=Mus musculus GN=Ptk7 PE=1 SV=1	0	149.157	35	29	90	29	1	1062	117.5	6.84	204.92	29	cell differentiation;cell organization and biogenesis;cellular component movement;metabolic process;regulation of biological process;response to stimulus	membrane	catalytic activity;nucleotide binding;protein binding;receptor activity;signal transducer activity	Pf00047, Pf00069, Pf07654, Pf07679, Pf07686, Pf07714, Pf13895, Pf13927, Pf14575	71461	ENSMUSG00000023972.9	17	Ptk7			0	1.193	0.401444	0.995616	7.49	0.913	1.193	1.253	91.3	102.1	9.16	10.15	102	85.3	90.9	93.1	101.7	113.9	3634.4	2130.5	2773.6	3319.9	2540.9
FALSE	High	Master Protein	E9QKR0	Guanine nucleotide-binding protein G(I)/G(S)/G(T) subunit beta-2 OS=Mus musculus GN=Gnb2 PE=1 SV=1	0	148.955	54	12	117	7	1	382	41.4	6.6	345.26	12	regulation of biological process;response to stimulus		protein binding	Pf00400		ENSMUSG00000029713.15	5				7	1.205	0.349135	0.995616	8.81	0.928	1.276	1.205	88.7	100.4	11.21	7.75	98.2	78.4	88.4	91.1	100	106.4	4041.7	2924.6	3016.1	3752.6	3732.6
FALSE	High	Master Protein	Q99JY9	Actin-related protein 3 OS=Mus musculus GN=Actr3 PE=1 SV=3	0	148.734	50	18	139	18	1	418	47.3	5.88	330.09	18	cell differentiation;cell division;cell organization and biogenesis;cellular component movement;regulation of biological process;response to stimulus	cytoplasm;cytoskeleton;membrane	nucleotide binding;protein binding;structural molecule activity	Pf00022	74117	ENSMUSG00000026341.16	1	Actr3			0	1.169	0.158562	0.995616	1.13	1.01	1.169	1.178	93.8	99.6	7.45	10.99	95.8	87.1	101	96.8	101.8	119	4224.8	5824.3	4573.4	4268.1	6808.4
FALSE	High	Master Protein	Q01149	Collagen alpha-2(I) chain OS=Mus musculus GN=Col1a2 PE=1 SV=2	0	148.462	25	23	95	23	1	1372	129.5	9.19	204.47	23	cell organization and biogenesis;regulation of biological process;response to stimulus	endoplasmic reticulum;extracellular	metal ion binding;protein binding;structural molecule activity	Pf01391, Pf01410	12843	ENSMUSG00000029661.16	6	Col1a2	Protein digestion and absorption; Amoebiasis; Proteoglycans in cancer; Focal adhesion; ECM-receptor interaction; PI3K-Akt signaling pathway; Platelet activation; AGE-RAGE signaling pathway in diabetic complications	Dysregulated miRNA Targeting in Insulin/PI3K-AKT Signaling; Inflammatory Response Pathway; Focal Adhesion-PI3K-Akt-mTOR-signaling pathway; Focal Adhesion	0	1.748	0.446549	0.995616	65.8	2.524	1.748	0.681	62.8	109.8	47.85	24.58	54.5	60.8	123.3	137.5	106.3	84	2009.5	2089.3	2854.2	5070.9	3651.8
FALSE	High	Master Protein	P28653	Biglycan OS=Mus musculus GN=Bgn PE=1 SV=1	0	148.383	47	12	138	11	1	369	41.6	7.27	419.13	12	metabolic process;regulation of biological process;response to stimulus	cell surface;cytoplasm;extracellular;membrane	enzyme regulator activity;protein binding	Pf01462, Pf12799, Pf13855, Pf14580	12111	ENSMUSG00000031375.17	X	Bgn			0	1.094	0.159673	0.995616	9.94	1.021	1.18	1.094	85	96.1	8.05	2.21	95.3	81.8	85.3	97.3	96.5	93.3	5015	5033.7	5808.3	5118	5938.5
FALSE	High	Master Protein	E9Q4K7	Kinesin family member 13B OS=Mus musculus GN=Kif13b PE=1 SV=1	0	148.369	21	28	75	25	1	1843	204.4	5.8	146.12	28	cellular component movement;regulation of biological process;transport	cytoplasm;cytosol	catalytic activity;motor activity;nucleotide binding;protein binding	Pf00225, Pf00498, Pf01302, Pf07946, Pf11618, Pf12128, Pf12423, Pf12473	16554	ENSMUSG00000060012.7	14	Kif13b			4	1.133	0.344657	0.995616	9.12	0.951	1.133	1.203	93.1	100.8	7.45	7.25	101.2	87.7	91.7	96.3	99.3	110.3	1920.5	2238.1	2340.9	1826.5	2536
FALSE	High	Master Protein	A2ABU4	Myomesin-3 OS=Mus musculus GN=Myom3 PE=1 SV=1	0	148.302	28	31	53	30	1	1439	161.7	5.72	103	31		cytoplasm	protein binding	Pf00041, Pf00047, Pf01108, Pf07679, Pf13895, Pf13927	242702	ENSMUSG00000037139.15	4	Myom3			1	0.723	0.214676	0.995616	10.24	0.819	0.723	0.29	153.4	83.3	26.24	36.99	104.7	158	180	85.7	114.3	52.2	42.8	2639.8	8168.3	35	1909.1
FALSE	High	Master Protein	D3Z7V3	Sarcolemmal membrane-associated protein OS=Mus musculus GN=Slmap PE=1 SV=1	0	148.08	38	30	84	30	1	790	90.7	5.25	171.82	30	cell organization and biogenesis;metabolic process;regulation of biological process	cytoplasm;cytoskeleton;membrane	protein binding	Pf00498, Pf04111, Pf09726	83997	ENSMUSG00000021870.17	14	Slmap			0	0.864	0.278778	0.995616	15.41	1.029	0.743	0.864	109.2	94.3	8.71	10.42	104.7	121.4	104.8	107.7	90.2	90.5	4514.1	4289.4	2735.8	4644	3188.1
FALSE	High	Master Protein	P00920	Carbonic anhydrase 2 OS=Mus musculus GN=Ca2 PE=1 SV=4	0	147.932	53	10	216	10	1	260	29	7.01	613.46	10	cellular homeostasis;metabolic process;regulation of biological process;response to stimulus;transport	cytoplasm;cytosol;membrane	catalytic activity;metal ion binding	Pf00194	12349	ENSMUSG00000027562.12	3	Car2	Pancreatic secretion; Proximal tubule bicarbonate reclamation; Collecting duct acid secretion; Bile secretion; Nitrogen metabolism; Gastric acid secretion		0	1.094	0.783561	0.995616	20.12	0.825	1.094	1.242	97.3	104.3	5.62	16.04	103.6	93.4	95.2	85.5	102.1	118.2	6864.3	8313.6	9406.1	5663	9091
FALSE	High	Master Protein	O08532	Voltage-dependent calcium channel subunit alpha-2/delta-1 OS=Mus musculus GN=Cacna2d1 PE=1 SV=1	0	147.709	32	27	86	27	1	1103	124.6	5.3	196.03	27	cellular homeostasis;regulation of biological process;transport	endoplasmic reticulum;membrane	metal ion binding;protein binding;transporter activity	Pf00092, Pf02743, Pf08399, Pf08473, Pf13519, Pf13768	12293	ENSMUSG00000040118.15	5	Cacna2d1	MAPK signaling pathway; Cardiac muscle contraction; Oxytocin signaling pathway; Arrhythmogenic right ventricular cardiomyopathy (ARVC); Hypertrophic cardiomyopathy (HCM); Adrenergic signaling in cardiomyocytes; Dilated cardiomyopathy		0	0.959	0.884996	0.995616	2.08	1.137	0.944	0.959	98.1	100.1	5.96	6.47	92.7	98.2	104.5	105.5	92.7	100.2	3237.6	3250.1	3012.9	3682.5	3068.8
FALSE	High	Master Protein	Q04447	Creatine kinase B-type OS=Mus musculus GN=Ckb PE=1 SV=1	0	147.353	54	14	104	13	1	381	42.7	5.67	302.39	14	cellular homeostasis;metabolic process	cytoplasm;cytosol;mitochondrion;nucleus	catalytic activity;nucleotide binding;protein binding	Pf00217, Pf02807	12709	ENSMUSG00000001270.8	12	Ckb	Metabolic pathways; Arginine and proline metabolism		0	0.977	0.457061	0.995616	7.37	0.861	0.977	1.028	102.6	102.1	2.64	8.21	103.8	105.9	100.5	89.4	103.5	103.3	3260.8	3601.2	3242.5	2807.7	3519.7
FALSE	High	Master Protein	E9Q828	Calcium-transporting ATPase OS=Mus musculus GN=Atp2b4 PE=1 SV=1	0	146.865	22	25	93	11	1	1172	129.2	6.73	227.75	25	cellular component movement;cellular homeostasis;regulation of biological process;response to stimulus;transport	membrane	catalytic activity;enzyme regulator activity;metal ion binding;nucleotide binding;protein binding;transporter activity	Pf00122, Pf00689, Pf00690, Pf00702, Pf08282, Pf12424, Pf12710, Pf13246	381290	ENSMUSG00000026463.17	1	Atp2b4		Calcium Regulation in the Cardiac Cell	2	0.983	0.84934	0.995616	9.12	1.153	0.921	0.983	97.7	103.8	8.5	8.36	92	99.8	109	106	91.9	107.2	1414.4	1518.5	1760.8	1630.9	1398.2
FALSE	High	Master Protein	Q02819	Nucleobindin-1 OS=Mus musculus GN=Nucb1 PE=1 SV=2	0	146.697	48	21	98	21	1	459	53.4	5.07	187.05	21	regulation of biological process;response to stimulus	cytoplasm;endoplasmic reticulum;endosome;extracellular;Golgi;membrane;nucleus	DNA binding;metal ion binding;protein binding		18220	ENSMUSG00000030824.17	7	Nucb1			0	0.917	0.710212	0.995616	20.16	0.768	0.917	1.201	102.8	90.2	21.52	2.79	115.4	101.8	74.3	88.6	93.3	89.3	4149.3	2937.5	2403.6	3188.5	2692.9
FALSE	High	Master Protein	P55284	Cadherin-5 OS=Mus musculus GN=Cdh5 PE=1 SV=2	0	146.359	31	18	106	18	1	784	87.8	5.3	239.06	18	cell organization and biogenesis;regulation of biological process;response to stimulus	cell surface;membrane	metal ion binding;protein binding	Pf00028, Pf01049	12562	ENSMUSG00000031871.9	8	Cdh5	Leukocyte transendothelial migration; Cell adhesion molecules (CAMs)		0	1.288	0.408932	0.995616	32.45	0.859	1.288	1.57	80.4	103.6	26.38	5.05	110.7	79.3	66.9	95.1	102.2	104.9	5007.4	3460.5	2797.5	4300.8	4456.5
FALSE	High	Master Protein	Q3UZ39	Leucine-rich repeat flightless-interacting protein 1 OS=Mus musculus GN=Lrrfip1 PE=1 SV=2	0	146.19	42	24	78	15	1	729	79.2	4.82	179.3	24	metabolic process;regulation of biological process	cytoplasm;cytosol;membrane;nucleus	DNA binding;protein binding	Pf09738	16978	ENSMUSG00000026305.15	1	Lrrfip1			9	0.966	0.984446	0.99728	26.27	0.782	0.966	1.31	97.2	92.8	21.69	4.47	110.1	96.9	70.7	86.1	93.6	92.6	2464.7	2720.1	2892.7	1928.5	2627.3
FALSE	High	Master Protein	Q3UPL0	Protein transport protein Sec31A OS=Mus musculus GN=Sec31a PE=1 SV=2	0	145.94	24	23	80	23	1	1230	133.5	6.76	211.51	23	response to stimulus;transport	cytoplasm;cytosol;endoplasmic reticulum;endosome;membrane	protein binding	Pf03154, Pf12931	69162	ENSMUSG00000035325.16	5	Sec31a	Protein processing in endoplasmic reticulum		0	1.034	0.289063	0.995616	2.41	1.017	1.22	1.034	91.1	103.1	11.41	8.14	92.4	85.7	106.9	93.9	104.5	110.5	4115.9	3571.6	2990.5	4186.1	4355.9
FALSE	High	Master Protein	Q99LC5	Electron transfer flavoprotein subunit alpha, mitochondrial OS=Mus musculus GN=Etfa PE=1 SV=2	0	145.8	56	15	122	15	1	333	35	8.38	289.03	15	metabolic process;transport	mitochondrion;organelle lumen	catalytic activity;nucleotide binding;protein binding	Pf00766, Pf01012	110842	ENSMUSG00000032314.14	9	Etfa			0	0.973	0.66781	0.995616	18.33	1.1	0.824	0.973	107.8	99.8	16.34	16.86	103.8	116.5	83.7	114.2	96	81.4	5099.8	5003.8	3970.5	5610.8	4123.9
FALSE	High	Master Protein	Q9QYB1	Chloride intracellular channel protein 4 OS=Mus musculus GN=Clic4 PE=1 SV=3	0	145.674	58	12	105	11	1	253	28.7	5.59	311.56	12	cell death;cell differentiation;cell organization and biogenesis;cellular homeostasis;regulation of biological process;response to stimulus;transport	cell surface;cytoplasm;cytoskeleton;cytosol;membrane;mitochondrion;nucleus	protein binding;transporter activity	Pf00043, Pf13409, Pf13410, Pf13417, Pf14497	29876	ENSMUSG00000037242.8	4	Clic4			0	1.318	0.303753	0.995616	25.57	0.921	1.318	1.545	85.5	112.6	7.06	19.07	95.4	85.5	83.9	87.9	112.6	129.6	4086.7	4026.3	5182.6	3765.2	5306.2
FALSE	High	Master Protein	A0A0A0MQD5	SH3 and multiple ankyrin repeat domains protein 3 OS=Mus musculus GN=Shank3 PE=1 SV=1	0	145.626	22	28	77	28	1	1805	192.1	8.9	165.33	28	cell differentiation;cell organization and biogenesis;cellular homeostasis;metabolic process;regulation of biological process;response to stimulus	cytoplasm;membrane;nucleus	DNA binding;metal ion binding;protein binding;structural molecule activity	Pf00018, Pf00023, Pf00536, Pf02198, Pf07647, Pf07653, Pf12796, Pf13637, Pf13857, Pf14604	58234	ENSMUSG00000022623.15	15	Shank3			0	1.259	0.493867	0.995616	3.42	0.857	1.288	1.259	81.1	101.6	16.77	6.69	104.8	78.2	80.5	89.8	100.8	101.3	2820.6	2022.8	2181.4	2416.9	2606
FALSE	High	Master Protein	G3X982	Aldehyde oxidase 3 OS=Mus musculus GN=Aox3 PE=1 SV=1	0	145.625	26	26	80	24	1	1335	146.8	6.46	190.26	26	metabolic process	cytoplasm;cytosol	catalytic activity;metal ion binding;nucleotide binding	Pf00941, Pf01315, Pf01799, Pf02738, Pf03450	71724	ENSMUSG00000064294.12	1	Aox3	Metabolic pathways; Tryptophan metabolism; Vitamin B6 metabolism; Jak-STAT signaling pathway; Drug metabolism - cytochrome P450; Tyrosine metabolism; Nicotinate and nicotinamide metabolism; Valine, leucine and isoleucine degradation; Retinol metabolism		1	1.359	0.286837	0.995616	0.85	0.931	1.367	1.359	104.7	127.8	14.12	10.75	121.8	102.8	92.4	113.4	140.6	125.5	2635.6	2686.4	3872.5	2454.4	3671.6
FALSE	High	Master Protein	Q8JZQ9	Eukaryotic translation initiation factor 3 subunit B OS=Mus musculus GN=Eif3b PE=1 SV=1	0	145.605	39	26	89	26	1	803	91.3	5.02	222.62	26	metabolic process;regulation of biological process	cytoplasm	nucleotide binding;protein binding;RNA binding	Pf00076, Pf08662, Pf13893, Pf14259	27979	ENSMUSG00000056076.13	5	Eif3b	RNA transport	mRNA processing; IL-2 Signaling Pathway; Translation Factors	0	1.139	0.568418	0.995616	13.69	0.875	1.244	1.139	98.7	103	11	11.24	106.1	85.8	102.2	92.8	106.7	116.4	3001.7	2918	4012.3	2626.7	3629
FALSE	High	Master Protein	P19221	Prothrombin OS=Mus musculus GN=F2 PE=1 SV=1	0	145.481	35	21	97	20	1	618	70.2	6.43	193.8	21	cellular homeostasis;coagulation;defense response;metabolic process;regulation of biological process;response to stimulus	extracellular	catalytic activity;metal ion binding;protein binding;receptor activity;signal transducer activity	Pf00051, Pf00089, Pf00594, Pf09342, Pf09396	14061	ENSMUSG00000027249.15	2	F2	Regulation of actin cytoskeleton; Complement and coagulation cascades; Neuroactive ligand-receptor interaction	Regulation of Actin Cytoskeleton; Complement and Coagulation Cascades; Blood Clotting Cascade	0	1.131	0.239996	0.995616	14.01	0.988	1.131	1.238	95.2	106.3	2.82	13.37	95.5	94.3	99.5	94.4	106.7	123.2	3352.5	3619	4543.8	3312.9	4094.3
FALSE	High	Master Protein	Q61635	GTP-binding protein OS=Mus musculus GN=Ifi47 PE=1 SV=1	0	145.312	56	22	83	21	1	420	46.8	6.74	190.41	22	defense response;response to stimulus	endoplasmic reticulum;membrane	catalytic activity;nucleotide binding	Pf00350, Pf01926, Pf02421, Pf03193, Pf05049	15953	ENSMUSG00000078920.3	11	Ifi47	TNF signaling pathway		1	1.238	0.378235	0.995616	12.97	0.903	1.238	1.346	76.2	94.3	6.72	25.32	75.8	77.5	85.8	68.5	95.9	115.5	2692.3	2783.8	2884.4	2432	3446.1
FALSE	High	Master Protein	Q6ZQK5	Arf-GAP with coiled-coil, ANK repeat and PH domain-containing protein 2 OS=Mus musculus GN=Acap2 PE=1 SV=2	0	145.157	37	26	75	24	1	770	87.2	6.68	152.26	26	regulation of biological process;response to stimulus	endosome;membrane	enzyme regulator activity;metal ion binding;protein binding	Pf00023, Pf00169, Pf01412, Pf12796, Pf13637, Pf13857, Pf15413	78618	ENSMUSG00000049076.9	16	Acap2	Endocytosis		2	1.279	0.328579	0.995616	0.14	0.925	1.279	1.28	90.1	105.6	6.08	14.58	95	84.4	92.1	87.9	107.9	117.8	2357.3	2576.5	2318.4	2181.3	3294.3
FALSE	High	Master Protein	F6ZQA3	Nuclear mitotic apparatus protein 1 (Fragment) OS=Mus musculus GN=Numa1 PE=1 SV=1	0	145.029	44	26	77	2	1	741	82.8	9.44	183.9	26	cell differentiation;cell organization and biogenesis;regulation of biological process	cytosol;membrane;nucleus	catalytic activity;motor activity;protein binding	Pf01576, Pf03961, Pf05622, Pf12128, Pf13166, Pf13514		ENSMUSG00000066306.13	7				0	1.014			19.59		0.889	1.157	91.9	93.2	21.77	3.31		158.9	116.5		141.3	134.8		260.7	162.3		231.8
FALSE	High	Master Protein	Q8BFZ3	Beta-actin-like protein 2 OS=Mus musculus GN=Actbl2 PE=1 SV=1	0	144.736	22	6	611	1	1	376	42	5.49	1410.09	6		cytoplasm;cytoskeleton	nucleotide binding	Pf00022	238880	ENSMUSG00000055194.3	13	Actbl2			0	1.735			15.01		1.919	1.568	70.5	122.3	21.39	7.25		90.1	122.2		172.9	191.6		208.4	293.5		399.9
FALSE	High	Master Protein	Q3TXS7	26S proteasome non-ATPase regulatory subunit 1 OS=Mus musculus GN=Psmd1 PE=1 SV=1	0	144.644	33	26	78	26	1	953	105.7	5.39	174.62	26	regulation of biological process	membrane;proteasome	enzyme regulator activity;protein binding	Pf01851, Pf13513, Pf13646	70247	ENSMUSG00000026229.17	1	Psmd1	Proteasome; Epstein-Barr virus infection	Proteasome Degradation; TNF-alpha NF-kB Signaling Pathway	0	1.079	0.643471	0.995616	5.8	0.915	1.121	1.079	99	100.6	6	8.94	101.3	91.9	102.8	92.7	103	110.9	2803.6	2481.2	2271.3	2565.1	2780.9
FALSE	High	Master Protein	P18654	Ribosomal protein S6 kinase alpha-3 OS=Mus musculus GN=Rps6ka3 PE=1 SV=2	0	144.636	40	25	81	16	1	740	83.6	6.89	148.31	25	cell death;metabolic process;regulation of biological process;response to stimulus	cytoplasm;nucleus	catalytic activity;enzyme regulator activity;metal ion binding;nucleotide binding;protein binding	Pf00069, Pf00433, Pf07714, Pf14531	110651	ENSMUSG00000031309.15	X	Rps6ka3	Insulin resistance; mTOR signaling pathway; Progesterone-mediated oocyte maturation; Oocyte meiosis; Long-term potentiation; MAPK signaling pathway; Neurotrophin signaling pathway	Insulin Signaling; EGFR1 Signaling Pathway; Cytoplasmic Ribosomal Proteins; MAPK signaling pathway	10	1.232	0.370158	0.995616	9.6	0.911	1.312	1.232	92.5	103.4	9.04	14.86	96	81.6	95.8	87.5	107.1	118	2462.9	2015.2	3189	2244.1	2643.3
FALSE	High	Master Protein	Q99KK7	Dipeptidyl peptidase 3 OS=Mus musculus GN=Dpp3 PE=1 SV=2	0	144.119	37	21	73	21	1	738	82.8	5.38	167.1	21	metabolic process	cytoplasm;cytosol;membrane	catalytic activity;metal ion binding	Pf03571	75221	ENSMUSG00000063904.3	19	Dpp3			0	1.095	0.389245	0.995616	10.83	0.952	1.175	1.095	91.2	101.9	11.72	15.31	92.1	87.6	109	87.7	102.9	119.3	2521.6	2220.3	2703.6	2400.4	2608.1
FALSE	High	Master Protein	Q06890	Clusterin OS=Mus musculus GN=Clu PE=1 SV=1	0	144.044	36	16	103	16	1	448	51.6	5.67	253.9	16	cell death;cell organization and biogenesis;cell proliferation;metabolic process;regulation of biological process;response to stimulus;transport	cell surface;cytoplasm;cytosol;endoplasmic reticulum;extracellular;membrane;mitochondrion;nucleus	catalytic activity;protein binding	Pf01093	12759	ENSMUSG00000022037.14	14	Clu	Complement and coagulation cascades		0	0.987	0.991846	0.998823	7.84	0.933	0.987	1.084	100	97.9	9.79	2.7	104.7	99.8	86.3	97.7	98.5	93.6	3916.2	2883.2	2863.3	3654.7	2845.3
FALSE	High	Master Protein	Q91YH5	Atlastin-3 OS=Mus musculus GN=Atl3 PE=1 SV=1	0	143.774	45	21	88	20	1	541	60.5	6.1	222.62	21	cell organization and biogenesis	endoplasmic reticulum;membrane	catalytic activity;nucleotide binding;protein binding	Pf02263	109168	ENSMUSG00000024759.13	19	Atl3			1	1.188	0.25466	0.995616	13.71	0.972	1.188	1.298	91.4	97.8	6.82	16.61	93.5	84.2	96.1	90.9	100	124.7	3267.7	3106.4	3177.8	3177.8	3689.5
FALSE	High	Master Protein	P06801	NADP-dependent malic enzyme OS=Mus musculus GN=Me1 PE=1 SV=2	0	143.403	51	22	81	22	1	572	63.9	7.44	199.34	22	cell organization and biogenesis;metabolic process;regulation of biological process;response to stimulus	cytoplasm;cytosol;mitochondrion	catalytic activity;metal ion binding;nucleotide binding;protein binding	Pf00390, Pf03949	17436	ENSMUSG00000032418.15	9	Me1	Pyruvate metabolism; Carbon metabolism; Metabolic pathways; PPAR signaling pathway	PPAR signaling pathway	0	0.932	0.922281	0.995616	17.83	1.415	0.932	0.802	125.9	117.3	18.97	10.02	90.8	126.7	130.9	128.5	118	105.1	2535.7	4018.9	4162.6	3587.7	3743.9
FALSE	High	Master Protein	Q8CGB6	Tensin-2 OS=Mus musculus GN=Tns2 PE=1 SV=1	0	143.335	30	34	83	31	1	1400	151.9	8.48	160.89	34	cellular homeostasis;metabolic process;regulation of biological process;response to stimulus	membrane	catalytic activity;metal ion binding;protein binding;receptor activity;signal transducer activity	Pf00017, Pf00130, Pf03154, Pf05109, Pf08416, Pf09770, Pf10409, Pf13388	209039	ENSMUSG00000037003.15	15	Tenc1; Tns2			0	1.134	0.412195	0.995616	23.52	0.922	1.134	1.314	90.1	99.1	9.15	11.87	101.4	85.7	88.4	93.5	97.2	116.1	3087.7	1630.7	2376.8	2846	1848.8
FALSE	High	Master Protein	D3Z5J3	Sorbin and SH3 domain-containing protein 1 OS=Mus musculus GN=Sorbs1 PE=1 SV=1	0	142.909	33	26	98	2	1	938	103.9	5.94	214.4	26	cell organization and biogenesis;regulation of biological process;response to stimulus;transport	cytoplasm;cytoskeleton;cytosol;membrane;nucleus	protein binding	Pf00018, Pf02208, Pf07267, Pf07653, Pf14604	20411	ENSMUSG00000025006.15	19	Sorbs1		Insulin Signaling; PPAR signaling pathway; Integrin-mediated Cell Adhesion	0	1.572			0	1.572			95.2	149.7			285.6			449			441.3			693.7
FALSE	High	Master Protein	A0A0R4J038	Kininogen-1 OS=Mus musculus GN=Kng1 PE=1 SV=1	0	142.671	30	17	130	15	1	661	73.1	6.6	287.22	17	cellular homeostasis;coagulation;defense response;regulation of biological process;response to stimulus	extracellular	enzyme regulator activity;protein binding	Pf00031	16644	ENSMUSG00000022875.17	16	Kng1	Complement and coagulation cascades	ACE Inhibitor Pathway; Complement and Coagulation Cascades	2	0.869	0.267869	0.995616	1.13	0.869	0.86	1.028	108.3	98.3	8.82	14.35	95.5	113.8	107.8	83	97.8	110.8	3879.8	6109	5961	3369.7	5252
FALSE	High	Master Protein	Q9D0I9	Arginine--tRNA ligase, cytoplasmic OS=Mus musculus GN=Rars PE=1 SV=2	0	142.546	46	28	87	28	1	660	75.6	7.55	159.46	28	metabolic process	cytoplasm;cytosol;membrane;mitochondrion;nucleus	catalytic activity;nucleotide binding;protein binding;RNA binding	Pf00750, Pf03485, Pf05746	104458	ENSMUSG00000018848.4	11	Rars	Aminoacyl-tRNA biosynthesis		0	1.064	0.604088	0.995616	20.68	0.905	1.212	1.064	97.6	102.3	10.29	11	101	87.3	107.1	91.4	105.8	113.9	2717.9	2258.5	3365.1	2460.5	2737
FALSE	High	Master Protein	Q9ET01	Glycogen phosphorylase, liver form OS=Mus musculus GN=Pygl PE=1 SV=4	0	142.485	42	33	91	27	1	850	97.4	7.09	175.08	33	cell death;metabolic process	cytoplasm	catalytic activity;nucleotide binding;protein binding	Pf00343	110095	ENSMUSG00000021069.16	12	Pygl	Starch and sucrose metabolism; Metabolic pathways; Glucagon signaling pathway; Insulin resistance; Insulin signaling pathway	Glycogen Metabolism	0	1.136	0.123128	0.995616	4.58	1.025	1.171	1.136	99	108.4	4.75	6.43	100.6	94.1	103.3	103.1	110.2	117.3	3837.4	2069.7	2020.4	3935.2	2422.8
FALSE	High	Master Protein	S4R1P5	Dystonin OS=Mus musculus GN=Dst PE=1 SV=1	0	142.436	6	38	64	35	1	7717	870	5.45	118.83	38	cell organization and biogenesis;cellular component movement;regulation of biological process;transport	cytoplasm;cytoskeleton;endoplasmic reticulum;membrane;nucleus	metal ion binding;protein binding	Pf00036, Pf00307, Pf00435, Pf00681, Pf02187, Pf06008, Pf11971, Pf12128, Pf13499, Pf13514, Pf13833	13518	ENSMUSG00000026131.18	1	Dst		Alpha6-Beta4 Integrin Signaling Pathway	0	1.003	0.571301	0.995616	2.39	1.003	0.911	1.019	103.4	103.7	2.21	3.91	104.4	107.4	102.8	104.7	97.8	104.8	1506.5	3032.5	1803.1	1511.4	2763
FALSE	High	Master Protein	P97315	Cysteine and glycine-rich protein 1 OS=Mus musculus GN=Csrp1 PE=1 SV=3	0	142.362	64	12	157	11	1	193	20.6	8.57	409.48	12	cell organization and biogenesis;response to stimulus	cytoskeleton;nucleus	metal ion binding;protein binding;RNA binding	Pf00412	13007	ENSMUSG00000026421.14	1	Csrp1			1	1.232	0.501016	0.995616	9.97	0.856	1.232	1.315	86.8	93.1	21.56	8.26	103.1	82.3	67	88.2	101.4	88.1	5735.7	4552.3	7616.8	4907.2	5609.9
FALSE	High	Master Protein	E9PV24	Fibrinogen alpha chain OS=Mus musculus GN=Fga PE=1 SV=1	0	142.307	39	27	134	27	1	789	87.4	6.11	284.71	27	cell organization and biogenesis;coagulation;defense response;metabolic process;regulation of biological process;response to stimulus	cell surface;cytoplasm;endoplasmic reticulum;extracellular	metal ion binding;protein binding;structural molecule activity	Pf00147, Pf08702, Pf12160	14161	ENSMUSG00000028001.16	3	Fga	Complement and coagulation cascades; Platelet activation	Blood Clotting Cascade	0	0.939	0.589212	0.995616	15.75	2.546	0.939	0.826	116.9	109.8	33.19	25.43	64.2	116.7	128.6	163.5	109.6	106.2	2907	3365.5	4344	7400.1	3160.1
FALSE	High	Master Protein	Q9Z2I9	Succinate--CoA ligase [ADP-forming] subunit beta, mitochondrial OS=Mus musculus GN=Sucla2 PE=1 SV=2	0	142.055	52	20	93	20	1	463	50.1	7.01	234.38	20	metabolic process	mitochondrion	catalytic activity;metal ion binding;nucleotide binding	Pf00549, Pf02222, Pf02786, Pf08442, Pf13535, Pf13549	20916	ENSMUSG00000022110.13	14	Sucla2	Carbon metabolism; Metabolic pathways; Propanoate metabolism; Citrate cycle (TCA cycle)	TCA Cycle	0	0.994	0.932049	0.995616	27.15	1.291	0.81	0.994	109.2	108.5	12.95	10.3	93.1	120.9	108.4	120.3	97.9	107.8	3418.2	4140.2	3120.9	4414.3	3353.2
FALSE	High	Master Protein	P47754	F-actin-capping protein subunit alpha-2 OS=Mus musculus GN=Capza2 PE=1 SV=3	0	141.998	67	12	86	9	1	286	32.9	5.85	263.67	12	cell organization and biogenesis;regulation of biological process	cytoskeleton;membrane	protein binding	Pf01267	12343	ENSMUSG00000015733.13	6	Capza2	Endocytosis		3	1.079	0.476268	0.995616	7.81	0.943	1.079	1.135	94.2	98.4	3.33	7.6	98.2	91.9	94.9	92.6	99.1	107.8	2993.2	3051.6	3022.7	2823.4	3291.3
FALSE	High	Master Protein	P17742	Peptidyl-prolyl cis-trans isomerase A OS=Mus musculus GN=Ppia PE=1 SV=2	0	141.76	63	11	261	11	1	164	18	7.9	411.29	11	cell differentiation;cell organization and biogenesis;metabolic process;regulation of biological process	cytoplasm;cytosol;extracellular;membrane;nucleus	catalytic activity;protein binding;RNA binding	Pf00160	268373	ENSMUSG00000071866.12	11	Ppia			0	1.093	0.861878	0.995616	13.65	0.694	1.093	1.194	92.2	100.7	17.25	12.11	119.6	91.9	88	83	100.4	105.1	14138.7	10112.9	10460.5	9810.5	11053.8
FALSE	High	Master Protein	A2AH85	116 kDa U5 small nuclear ribonucleoprotein component OS=Mus musculus GN=Eftud2 PE=1 SV=1	0	141.705	37	29	81	28	1	972	109.4	5	191.74	29	metabolic process;response to stimulus	cytosol;membrane;nucleus;spliceosomal complex	catalytic activity;nucleotide binding;protein binding;RNA binding	Pf00009, Pf00679, Pf03144, Pf03764, Pf14492	20624	ENSMUSG00000020929.14	11	Eftud2		mRNA processing	0	1.052	0.558236	0.995616	18.29	0.922	1.052	1.224	96.2	99.5	5.03	11.26	103.1	93.9	95.5	95	98.8	116.8	3423.4	2293.7	2317.2	3156.1	2412.2
FALSE	High	Master Protein	P70168	Importin subunit beta-1 OS=Mus musculus GN=Kpnb1 PE=1 SV=2	0	141.689	30	19	86	19	1	876	97.1	4.78	208.79	19	cell organization and biogenesis;cellular component movement;regulation of biological process;response to stimulus;transport	cytoplasm;cytosol;membrane;nucleus	protein binding;RNA binding;transporter activity	Pf02985, Pf03810, Pf13513	16211	ENSMUSG00000001440.5	11	Kpnb1	RNA transport	PluriNetWork	0	1.08	0.331563	0.995616	14.79	0.972	1.196	1.08	93.8	104	10.24	11.46	95.4	88.5	108.1	92.7	105.8	116.8	3612.3	2660.4	3587.4	3512.3	3181.1
FALSE	High	Master Protein	Q5EBP8	Heterogeneous nuclear ribonucleoprotein A1 OS=Mus musculus GN=Hnrnpa1 PE=1 SV=1	0	141.688	52	18	116	17	1	373	38.8	9.13	221.14	18	cell communication;metabolic process;regulation of biological process;response to stimulus;transport	cytoplasm;membrane;nucleus;spliceosomal complex	DNA binding;nucleotide binding;protein binding;RNA binding	Pf00076, Pf13893, Pf14259	15382	ENSMUSG00000046434.15	15	Hnrnpa1		mRNA processing	1	0.944	0.769166	0.995616	26.25	0.757	0.944	1.219	99.8	93	19.99	4.35	114	99.1	75.8	86.2	93.6	92.4	5096.3	3362.5	3669	3855.7	3174.5
FALSE	High	Master Protein	Q61490	CD166 antigen OS=Mus musculus GN=Alcam PE=1 SV=3	0	141.674	33	16	108	16	1	583	65.1	6.15	247.92	16	cell growth;cellular component movement;response to stimulus	membrane	protein binding	Pf07679, Pf08205, Pf13895, Pf13927	11658	ENSMUSG00000022636.13	16	Alcam	Cell adhesion molecules (CAMs)		0	1.326	0.300099	0.995616	0.58	0.93	1.331	1.326	82.8	98.6	18.84	6.35	103.8	72.5	81.1	96.5	96.5	107.5	4631.2	4796.5	5879.9	4304.9	6383.6
FALSE	High	Master Protein	Q8BVQ9	26S protease regulatory subunit 7 OS=Mus musculus GN=Psmc2 PE=1 SV=1	0	141.343	46	21	86	21	1	475	52.8	6.28	192.23	21	cell differentiation;metabolic process;regulation of biological process	cytoplasm;cytosol;membrane;nucleus;proteasome	catalytic activity;nucleotide binding;protein binding	Pf00004, Pf00158, Pf07724, Pf07726, Pf07728, Pf13191, Pf13401	19181	ENSMUSG00000028932.7	5	Psmc2	Epstein-Barr virus infection; Proteasome	TNF-alpha NF-kB Signaling Pathway; Proteasome Degradation	0	0.9	0.342582	0.995616	11.78	0.812	0.9	1.044	106.8	98.1	2.35	11.15	107.9	110	105	87.6	99.1	109.6	4045.8	3531.8	2819.2	3285.2	3179.6
FALSE	High	Master Protein	Q02248	Catenin beta-1 OS=Mus musculus GN=Ctnnb1 PE=1 SV=1	0	141.044	33	19	97	16	1	781	85.4	5.86	244.6	19	cell communication;cell differentiation;cell organization and biogenesis;cell proliferation;cellular component movement;metabolic process;regulation of biological process;response to stimulus;transport	cytoplasm;cytoskeleton;cytosol;membrane;nucleus	DNA binding;protein binding;signal transducer activity	Pf00514	12387	ENSMUSG00000006932.17	9	Ctnnb1	Pathways in cancer; Adherens junction; Hippo signaling pathway; Arrhythmogenic right ventricular cardiomyopathy (ARVC); Colorectal cancer; Thyroid hormone signaling pathway; Melanogenesis; Endometrial cancer; Bacterial invasion of epithelial cells; Leukocyte transendothelial migration; Thyroid cancer; Breast cancer; Rap1 signaling pathway; Basal cell carcinoma; Proteoglycans in cancer; Focal adhe…	Id Signaling Pathway; Wnt Signaling Pathway; IL-5 Signaling Pathway; Primary Focal Segmental Glomerulosclerosis FSGS; Ptf1a related regulatory pathway; MicroRNAs in Cardiomyocyte Hypertrophy; Wnt Signaling Pathway NetPath; Adipogenesis genes; ESC Pluripotency Pathways; TGF Beta Signaling Pathway; Wnt Signaling in Kidney Disease; Heart Development; PluriNetWork; Wnt Signaling Pathway and Pluripote…	0	1.179	0.00921807	0.995616	2.05	1.179	1.163	1.23	88.3	104.1	4.21	7.11	89.8	86	93.6	105.9	100.1	115.1	3053.4	2196.4	2513.7	3601.4	2554.9
FALSE	High	Master Protein	O08797	Putative uncharacterized protein OS=Mus musculus GN=Serpinb9 PE=1 SV=1	0	140.922	45	18	101	16	1	374	42.2	5.4	209.07	18	cell death;defense response;regulation of biological process;response to stimulus	cytoplasm;cytosol;membrane;nucleus	enzyme regulator activity;protein binding	Pf00079	20723	ENSMUSG00000045827.10	13	Serpinb9	Amoebiasis		2	1.211	0.478282	0.995616	15.34	0.867	1.211	1.337	92.1	104.4	5.15	19.5	96.8	87.4	93.4	84	105.9	124.9	3593.9	3838.6	4125.3	3117.3	4649.5
FALSE	High	Master Protein	Q3TZZ7	Extended synaptotagmin-2 OS=Mus musculus GN=Esyt2 PE=1 SV=1	0	140.827	35	22	82	21	1	845	94.1	7.75	199.98	22	transport	endoplasmic reticulum;membrane	metal ion binding;protein binding	Pf00168	52635	ENSMUSG00000021171.7	12	Esyt2			0	1.112	0.318948	0.995616	19.25	0.966	1.112	1.257	92	100	8.3	9.09	100.8	86.1	89.6	97.3	95.8	112.6	2682.2	2524.4	2279.6	2590.5	2807.9
FALSE	High	Master Protein	Q8BMF4	Dihydrolipoyllysine-residue acetyltransferase component of pyruvate dehydrogenase complex, mitochondrial OS=Mus musculus GN=Dlat PE=1 SV=2	0	140.734	29	14	77	14	1	642	67.9	8.57	211.82	14	metabolic process	mitochondrion;organelle lumen	catalytic activity	Pf00198, Pf00364, Pf02817	235339	ENSMUSG00000000168.9	9	Dlat	Carbon metabolism; Pyruvate metabolism; Metabolic pathways; Glycolysis / Gluconeogenesis; Citrate cycle (TCA cycle)	TCA Cycle; Glycolysis and Gluconeogenesis	0	1.049	0.280414	0.995616	5.82	1.212	1.049	1.007	98.4	104.7	3.25	8.04	96	96.1	101.5	116.3	100.8	102.3	2790.5	2919.6	3266	3382.5	3061.3
FALSE	High	Master Protein	Q9D0E1	Heterogeneous nuclear ribonucleoprotein M OS=Mus musculus GN=Hnrnpm PE=1 SV=3	0	140.688	34	21	93	21	1	729	77.6	8.63	196.89	21	metabolic process;regulation of biological process	cell surface;membrane;nucleus;spliceosomal complex	nucleotide binding;protein binding;RNA binding	Pf00076, Pf11532, Pf11608, Pf13893, Pf14259	76936	ENSMUSG00000059208.14	17	Hnrnpm	Spliceosome	mRNA processing	0	1.467	0.662362	0.995616	18.52	0.647	1.65	1.467	72.7	106.7	30.37	20.88	114	67.3	72.2	73.8	111.1	105.9	3515.3	2491.5	2736.3	2273.7	4111.1
FALSE	High	Master Protein	A2AS98	Nck-associated protein 1 OS=Mus musculus GN=Nckap1 PE=1 SV=1	0	140.66	25	24	78	23	1	1134	129.4	6.68	136.63	24	cell organization and biogenesis;cellular component movement;regulation of biological process;response to stimulus	cytoplasm;membrane	protein binding	Pf09735	50884	ENSMUSG00000027002.13	2	Nckap1		Exercise-induced Circadian Regulation; Exercise-induced Circadian Regulation; Regulation of Actin Cytoskeleton	1	1.113	0.499665	0.995616	10.15	0.916	1.113	1.189	97.3	97.9	8.08	10.95	105.2	89.5	98.9	96.3	99.5	117.6	3855.2	2272.2	2108	3531.3	2527.8
FALSE	High	Master Protein	Q8CD76	Kinesin light chain 1 OS=Mus musculus GN=Klc1 PE=1 SV=1	0	140.259	39	25	87	17	1	616	69.5	5.96	192.99	25	cell organization and biogenesis;cellular component movement;transport	cytoplasm;cytoskeleton;cytosol;membrane	catalytic activity;motor activity;protein binding	Pf08317, Pf09311, Pf13374, Pf13414, Pf13424, Pf14559	16593	ENSMUSG00000021288.18	12	Klc1			8	1.136	0.747866	0.995616	27.58	0.781	1.136	1.347	90.3	102.6	12.68	15.05	106.6	90	83.7	83.2	102.2	112.7	3052.3	3892.1	3624.3	2383.2	4421.2
FALSE	High	Master Protein	P42567	Epidermal growth factor receptor substrate 15 OS=Mus musculus GN=Eps15 PE=1 SV=1	0	140.217	40	27	82	27	1	897	98.4	4.6	180.29	27	cell organization and biogenesis;regulation of biological process;transport	cytoplasm;cytosol;endosome;membrane	metal ion binding;protein binding	Pf12763	13858	ENSMUSG00000028552.13	4	Eps15	Endocytosis	EGFR1 Signaling Pathway	0	1.098	0.911995	0.995616	20.53	0.68	1.098	1.25	92.6	101.6	17.71	14.29	118	92.4	84.8	80.3	101.4	106	2484.5	2989	2881.8	1689.7	3281.1
FALSE	High	Master Protein	Q62465	Synaptic vesicle membrane protein VAT-1 homolog OS=Mus musculus GN=Vat1 PE=1 SV=3	0	140.129	34	11	118	11	1	406	43.1	6.37	309.34	11	metabolic process;regulation of biological process	cytoplasm;membrane;mitochondrion	catalytic activity;metal ion binding	Pf00107, Pf08240, Pf13602	26949	ENSMUSG00000034993.7	11	Vat1			0	1.174	0.260102	0.995616	16.15	0.973	1.174	1.302	91.9	99.5	4.71	15.1	93.6	86.2	93.8	91.1	101.3	122.1	4106.4	3255.1	3448.1	3996.6	3822.7
FALSE	High	Master Protein	Q9CZ19	Myosin light chain 4 OS=Mus musculus GN=Myl4 PE=1 SV=1	0	140.04	82	14	176	1	1	193	21.2	5.03	318.5	14	regulation of biological process		metal ion binding;protein binding	Pf13499	17896	ENSMUSG00000061086.12	11	Myl4	Cardiac muscle contraction; Adrenergic signaling in cardiomyocytes	Striated Muscle Contraction; Myometrial Relaxation and Contraction Pathways	0	0.992			148.14	2.421	0.406		146.6	145.4	58.45	60.01	131.9	317.8		319.4	129.1		376.6	357.8		911.9	145.3
FALSE	High	Master Protein	Q70IV5	Synemin OS=Mus musculus GN=Synm PE=1 SV=2	0	139.996	21	23	77	23	1	1561	173.1	5.12	206.65	23	cell organization and biogenesis	cytoplasm;cytoskeleton;membrane	protein binding;structural molecule activity	Pf00038	233335	ENSMUSG00000030554.16	7	Synm			0	0.956	0.565384	0.995616	23.42	0.709	0.956	1.121	107.7	92.4	21.29	7.1	124.1	104.9	80.3	88	100.3	90	3817	2765.6	2014.1	2707.8	2643
FALSE	High	Master Protein	P51660	Peroxisomal multifunctional enzyme type 2 OS=Mus musculus GN=Hsd17b4 PE=1 SV=3	0	139.93	35	20	78	20	1	735	79.4	8.57	182.77	20	cell differentiation;metabolic process	membrane;mitochondrion	catalytic activity;protein binding	Pf00106, Pf01575, Pf02036, Pf08659, Pf13452, Pf13561, Pf14864	15488	ENSMUSG00000024507.6	18	Hsd17b4	Metabolic pathways; Primary bile acid biosynthesis; Peroxisome	Steroid Biosynthesis	0	1.259	0.155125	0.995616	3.44	1.018	1.288	1.259	90.8	103.1	9.63	7.55	97	80	90.7	98.8	103	114.2	2782.1	1905	3472.4	2832.8	2454.1
FALSE	High	Master Protein	Q60605	Myosin light polypeptide 6 OS=Mus musculus GN=Myl6 PE=1 SV=3	0	139.929	81	11	236	9	1	151	16.9	4.65	423.13	11	cellular component movement	membrane	catalytic activity;metal ion binding;motor activity;protein binding;structural molecule activity	Pf00036, Pf13405, Pf13499	17904	ENSMUSG00000090841.2	10	Myl6	Vascular smooth muscle contraction; Oxytocin signaling pathway	Focal Adhesion	0	0.951	0.749197	0.995616	1.04	0.944	0.951	1.225	98	93.2	17.77	5.3	106.1	96.9	74.2	100.1	92.2	90.9	5922.9	6138.7	4877.5	5588.6	5837.3
FALSE	High	Master Protein	P40936	Indolethylamine N-methyltransferase OS=Mus musculus GN=Inmt PE=1 SV=1	0	139.735	50	12	226	12	1	264	29.4	6.39	585.61	12	metabolic process;response to stimulus	cytoplasm;cytosol	catalytic activity	Pf01234	21743	ENSMUSG00000003477.5	6	Inmt	Tryptophan metabolism; Selenocompound metabolism	Tryptophan metabolism; Methylation; Metapathway biotransformation	0	1.485	0.217392	0.995616	14.65	0.97	1.485	1.632	81.4	101.8	11.08	24.04	87.7	70.7	84	85.1	105	137	8492.7	6813.4	8677.8	8234.1	10119.5
FALSE	High	Master Protein	P01901	H-2 class I histocompatibility antigen, K-B alpha chain OS=Mus musculus GN=H2-K1 PE=1 SV=1	0	139.189	51	14	126	11	1	369	41.3	6.39	305.91	14	defense response;regulation of biological process;response to stimulus	cell surface;endoplasmic reticulum;Golgi;membrane	protein binding;RNA binding	Pf00129, Pf06623, Pf07654	14972	ENSMUSG00000061232.15	17	H2-K1	HTLV-I infection; Allograft rejection; Viral carcinogenesis; Type I diabetes mellitus; Graft-versus-host disease; Cell adhesion molecules (CAMs); Herpes simplex infection; Autoimmune thyroid disease; Antigen processing and presentation; Phagosome; Epstein-Barr virus infection; Endocytosis; Natural killer cell mediated cytotoxicity; Viral myocarditis		2	1.211	0.266692	0.995616	2.4	0.963	1.211	1.231	85.4	92.2	7.26	11.27	87.2	76	85.3	84	92	105	3895.5	3673.4	2639.1	3752.9	4449.4
FALSE	High	Master Protein	O54988	STE20-like serine/threonine-protein kinase OS=Mus musculus GN=Slk PE=1 SV=2	0	138.855	28	26	79	23	1	1233	141.4	5.14	157.36	26	cell death;cell organization and biogenesis;metabolic process;regulation of biological process;response to stimulus	cytoplasm	catalytic activity;nucleotide binding;protein binding;signal transducer activity	Pf00069, Pf07714, Pf12474, Pf14531	20874	ENSMUSG00000025060.14	19	Slk	Oocyte meiosis		3	1.034	0.494634	0.995616	14.35	0.934	1.034	1.402	91.6	94.7	14.37	7.09	94.5	93.7	72.5	88.3	96.9	101.6	2932.3	2847.1	2300.5	2738.7	2944.1
FALSE	High	Master Protein	P46460	Vesicle-fusing ATPase OS=Mus musculus GN=Nsf PE=1 SV=2	0	138.77	39	23	87	23	1	744	82.6	6.95	207.94	23	cell organization and biogenesis;metabolic process;regulation of biological process;response to stimulus;transport	cytoplasm;cytosol;membrane	catalytic activity;metal ion binding;nucleotide binding;protein binding;RNA binding	Pf00004, Pf00910, Pf01078, Pf02359, Pf02933, Pf05272, Pf05496, Pf06068, Pf07724, Pf07728, Pf13173, Pf13191, Pf13207, Pf13401	18195	ENSMUSG00000034187.18	11	Nsf	Vasopressin-regulated water reabsorption; Synaptic vesicle cycle; GABAergic synapse		0	1.098	0.845483	0.995616	15.98	0.811	1.098	1.217	94.9	102.3	5.94	15.52	105	94.1	95.9	85.2	103.4	116.7	2917	4013	3415.9	2366.9	4406.9
FALSE	High	Master Protein	P25911	Tyrosine-protein kinase Lyn OS=Mus musculus GN=Lyn PE=1 SV=4	0	138.604	50	21	81	18	1	512	58.8	7.15	195.07	21	cell communication;cell differentiation;cell organization and biogenesis;defense response;metabolic process;regulation of biological process;response to stimulus;transport	cytoplasm;cytosol;Golgi;membrane;nucleus;vacuole	catalytic activity;nucleotide binding;protein binding	Pf00017, Pf00018, Pf00069, Pf07653, Pf07714, Pf14604	17096	ENSMUSG00000042228.14	4	Lyn	NF-kappa B signaling pathway; B cell receptor signaling pathway; Epstein-Barr virus infection; Viral carcinogenesis; Long-term depression; Platelet activation; Fc epsilon RI signaling pathway; Fc gamma R-mediated phagocytosis; Chemokine signaling pathway	IL-5 Signaling Pathway; IL-2 Signaling Pathway; IL-6 signaling Pathway; IL-7 Signaling Pathway; Microglia Pathogen Phagocytosis Pathway; Chemokine signaling pathway; Kit Receptor Signaling Pathway; IL-3 Signaling Pathway	3	1.44	0.307126	0.995616	4.05	0.903	1.44	1.479	86.6	102.9	19.14	16.03	104.6	71.2	86.4	94.5	102.6	127.7	4358.8	3322.6	1972.7	3934.6	4784
FALSE	High	Master Protein	contaminant_P13647	SWISS-PROT:P13647 Tax_Id=9606 Gene_Symbol=KRT5 Keratin, type II cytoskeletal 5	0	138.586	38	27	115	5	1	590	62.3	7.74	193.89	27											4	1.08	0.179362	0.995616	9.02	1.014	1.08	1.163	103.9	110.7	42.71	38.59	108.8	103.5	43.3	110.3	111.8	50.4	370.2	351.6	556.9	375.4	379.7
FALSE	High	Master Protein	Q60634	Flotillin-2 OS=Mus musculus GN=Flot2 PE=1 SV=2	0	138.537	54	20	85	20	1	428	47	5.2	207.3	20	cell organization and biogenesis;regulation of biological process	cytoskeleton;endosome;membrane	protein binding	Pf01145	14252	ENSMUSG00000061981.14	11	Flot2	Insulin signaling pathway	Dysregulated miRNA Targeting in Insulin/PI3K-AKT Signaling; Insulin Signaling	0	1.14	0.460534	0.995616	15.92	0.906	1.14	1.263	91.3	98.8	9.63	10.7	102	84.9	89.4	92.4	96.8	112.9	3853.5	3846.7	3518.4	3492.8	4387.1
FALSE	High	Master Protein	P35700	Peroxiredoxin-1 OS=Mus musculus GN=Prdx1 PE=1 SV=1	0	138.472	62	14	149	12	1	199	22.2	8.12	269.97	14	cell proliferation;cellular homeostasis;defense response;metabolic process;regulation of biological process;response to stimulus	cytoplasm;cytosol;mitochondrion;nucleus;organelle lumen	antioxidant activity;catalytic activity;protein binding;RNA binding	Pf00578, Pf08534, Pf10417	18477	ENSMUSG00000028691.12	4	Prdx1	Peroxisome		2	1	0.748558	0.995616	18.44	0.794	1	1.125	105.4	105.4	8.04	9.59	117	105.4	100.1	92.9	105.4	112.5	6793.7	6463.9	4704.7	5396.6	6465.3
FALSE	High	Master Protein	P62196	26S protease regulatory subunit 8 OS=Mus musculus GN=Psmc5 PE=1 SV=1	0	137.715	51	19	75	18	1	406	45.6	7.55	192.54	19	metabolic process;regulation of biological process;response to stimulus	cytoplasm;membrane;nucleus;proteasome	catalytic activity;nucleotide binding;protein binding;RNA binding	Pf00004, Pf00910, Pf01057, Pf01078, Pf05496, Pf06068, Pf06414, Pf07724, Pf07726, Pf07728, Pf13191, Pf13207, Pf13401	19184	ENSMUSG00000020708.12	11	Psmc5	Epstein-Barr virus infection; Proteasome	Proteasome Degradation	1	0.95	0.74191	0.995616	22.44	0.791	1.17	0.95	103.9	98.7	10.13	9.95	110.2	90.6	106.3	87.2	106	101	3476.1	3776	2404	2750.1	4418.2
FALSE	High	Master Protein	Q8BIJ6	Isoleucine--tRNA ligase, mitochondrial OS=Mus musculus GN=Iars2 PE=1 SV=1	0	137.712	27	22	73	22	1	1012	112.7	6.81	190.43	22	metabolic process;regulation of biological process	cytoplasm;cytosol;mitochondrion;organelle lumen	catalytic activity;nucleotide binding;RNA binding	Pf00133, Pf01921, Pf06827, Pf08264, Pf09334, Pf13603	381314	ENSMUSG00000026618.11	1	Iars2	Aminoacyl-tRNA biosynthesis		0	1.122	0.311279	0.995616	2.39	0.966	1.122	1.14	98.5	98.5	6.71	9.27	101.2	90.1	101.7	97.7	101.1	116	2484.4	2769.2	2900.2	2400.8	3108
FALSE	High	Master Protein	Q76MZ3	Serine/threonine-protein phosphatase 2A 65 kDa regulatory subunit A alpha isoform OS=Mus musculus GN=Ppp2r1a PE=1 SV=3	0	137.672	36	17	96	16	1	589	65.3	5.11	202.11	17	cell organization and biogenesis;metabolic process;regulation of biological process	chromosome;cytoplasm;cytosol;membrane	catalytic activity;enzyme regulator activity;protein binding	Pf02985, Pf13513, Pf13646	51792	ENSMUSG00000007564.14	17	Ppp2r1a	mRNA surveillance pathway; Adrenergic signaling in cardiomyocytes; TGF-beta signaling pathway; Hippo signaling pathway; AMPK signaling pathway; Sphingolipid signaling pathway; Chagas disease (American trypanosomiasis); Hepatitis C; Long-term depression; Oocyte meiosis; Tight junction; Dopaminergic synapse; PI3K-Akt signaling pathway	Focal Adhesion-PI3K-Akt-mTOR-signaling pathway; Wnt Signaling Pathway and Pluripotency; Glycogen Metabolism; PluriNetWork; IL-6 signaling Pathway	1	1.116	0.347414	0.995616	16.15	0.954	1.237	1.116	94.7	103.6	8.9	10.5	97.2	86	102.7	92.8	106.4	114.5	3255.1	3968.8	3437.4	3106.5	4910.7
FALSE	High	Master Protein	O70400	PDZ and LIM domain protein 1 OS=Mus musculus GN=Pdlim1 PE=1 SV=4	0	137.617	66	19	88	19	1	327	35.8	6.84	163.21	19	regulation of biological process;response to stimulus	cytoplasm;cytoskeleton	metal ion binding;protein binding	Pf00412, Pf00595, Pf13180	54132	ENSMUSG00000055044.12	19	Pdlim1			0	1.137	0.920069	0.995616	1.26	0.728	1.137	1.147	89.4	93.5	18.78	9.3	113	87.2	79.6	82.3	99.2	91.3	4233.5	2112	2338.3	3083.3	2402.3
FALSE	High	Master Protein	Q62167	ATP-dependent RNA helicase DDX3X OS=Mus musculus GN=Ddx3x PE=1 SV=3	0	137.589	38	23	98	4	1	662	73.1	7.18	192.97	23	cell death;cell organization and biogenesis;defense response;metabolic process;regulation of biological process;response to stimulus	cytoplasm;cytosol;membrane;mitochondrion;nucleus	catalytic activity;DNA binding;nucleotide binding;protein binding;RNA binding	Pf00270, Pf00271, Pf04851	13205	ENSMUSG00000000787.12	X	Ddx3x	RIG-I-like receptor signaling pathway; Viral carcinogenesis; Hepatitis B	TNF-alpha NF-kB Signaling Pathway; mRNA processing	19	1.096	0.153027	0.995616	7.87	1.016	1.154	1.096	94.4	99.7	6.31	2.27	98.3	86.8	94.8	99.8	100.2	104	3216	2377.9	2375.2	3266.8	2745.3
FALSE	High	Master Protein	Q8VCW8	Acyl-CoA synthetase family member 2, mitochondrial OS=Mus musculus GN=Acsf2 PE=1 SV=1	0	137.562	44	22	71	22	1	615	67.9	8.18	157.84	22	metabolic process	mitochondrion	catalytic activity;nucleotide binding	Pf00501, Pf13193	264895	ENSMUSG00000076435.3	11	Acsf2			0	1.264	0.453751	0.995616	7.33	0.866	1.264	1.327	93.4	118	14.68	9.15	116.5	91.3	91	100.9	115.4	120.7	2972.9	1739.6	2740	2574.5	2199
FALSE	High	Master Protein	Q9D1A2	Cytosolic non-specific dipeptidase OS=Mus musculus GN=Cndp2 PE=1 SV=1	0	137.516	55	17	80	17	1	475	52.7	5.66	194.9	17	metabolic process	cytoplasm;cytosol	catalytic activity;metal ion binding	Pf01546, Pf07687	66054	ENSMUSG00000024644.16	18	Cndp2	Arginine and proline metabolism; beta-Alanine metabolism; Metabolic pathways; Histidine metabolism		0	1.157	0.487378	0.995616	2.83	0.907	1.157	1.179	93.8	105	2	13.22	94.5	91.1	94.2	85.7	105.4	111.1	2266.6	2485.9	3664.8	2056.9	2876.3
FALSE	High	Master Protein	Q8K4Z5	Splicing factor 3A subunit 1 OS=Mus musculus GN=Sf3a1 PE=1 SV=1	0	136.852	36	27	76	27	1	791	88.5	5.22	162.71	27	cell organization and biogenesis;metabolic process;regulation of biological process	nucleus;spliceosomal complex	protein binding;RNA binding	Pf00240, Pf01805, Pf12230, Pf14560	67465	ENSMUSG00000002129.11	11	Sf3a1	Spliceosome	mRNA processing	0	0.904	0.445324	0.995616	17.3	0.775	0.904	1.085	106.3	96.1	12.09	5.41	112.9	106.3	88.9	87.5	96.1	96.4	3700.9	3372.4	2792.5	2868	3048.8
FALSE	High	Master Protein	contaminant_P13646-1	SWISS-PROT:P13646-1 Tax_Id=9606 Gene_Symbol=KRT13 Isoform 1 of Keratin, type I cytoskeletal 13	0	136.757	29	15	115	1	1	458	49.6	4.96	245.66	15											0	0.936			0	0.936			63	58.9			188.9			176.7			37.9			35.5
FALSE	High	Master Protein	A6X935	Inter alpha-trypsin inhibitor, heavy chain 4 OS=Mus musculus GN=Itih4 PE=1 SV=2	0	136.756	27	22	94	22	1	942	104.6	6.4	188.46	22	defense response;metabolic process;regulation of biological process;response to stimulus	cytoplasm;extracellular;membrane	enzyme regulator activity;metal ion binding;protein binding	Pf00092, Pf06668, Pf08487, Pf13519, Pf13768	16427	ENSMUSG00000021922.15	14	Itih4			0	1.304	0.701993	0.995616	32.12	0.679	1.304	1.586	95.1	124	13.04	28.99	114.1	95.1	89.3	77.5	124	141.6	3719.7	2778.3	2488.1	2525.7	3622.6
FALSE	High	Master Protein	Q9DCD0	6-phosphogluconate dehydrogenase, decarboxylating OS=Mus musculus GN=Pgd PE=1 SV=3	0	136.562	46	20	92	20	1	483	53.2	7.23	218.59	20	metabolic process	cytoplasm;nucleus	catalytic activity;nucleotide binding	Pf00393, Pf03446	110208	ENSMUSG00000028961.15	4	Pgd	Glutathione metabolism; Pentose phosphate pathway; Carbon metabolism; Metabolic pathways	Pentose Phosphate Pathway	0	1.077	0.515906	0.995616	16.9	0.924	1.2	1.077	104.6	114.9	7.49	11.05	107	98	113.8	98.9	117.5	122.6	3090.8	3686.7	2696	2856.5	4423.9
FALSE	High	Master Protein	P09541	Myosin light chain 4 OS=Mus musculus GN=Myl4 PE=1 SV=3	0	136.207	82	14	173	1	1	193	21.1	5.03	313.74	14	regulation of biological process		metal ion binding;protein binding	Pf13499	17896		11	Myl4		Myometrial Relaxation and Contraction Pathways; Striated Muscle Contraction	17	0.504	0.725217	0.995616	10.42	2.604	0.364	0.504	137.3	88.4	49.09	70.58	75.7	199.3	112.8	197	72.6	56.8	4512	13194	6372.9	11749.9	4806.8
FALSE	High	Master Protein	P97384	Annexin A11 OS=Mus musculus GN=Anxa11 PE=1 SV=2	0	135.92	36	18	86	17	1	503	54	7.66	184.7	18	cell division;response to stimulus;transport	cytoplasm;cytoskeleton;cytosol;membrane;nucleus;vacuole	metal ion binding;protein binding;RNA binding	Pf00191	11744	ENSMUSG00000021866.15	14	Anxa11			0	1.113	0.389064	0.995616	4.65	0.949	1.148	1.113	92.4	98.5	10.31	2.97	102.7	83.7	91.4	97.5	96.1	101.7	3858.8	2159.9	2266.9	3662.6	2479.5
FALSE	High	Master Protein	Q922B2	Aspartate--tRNA ligase, cytoplasmic OS=Mus musculus GN=Dars PE=1 SV=2	0	135.787	54	24	88	24	1	501	57.1	6.49	194.81	24	metabolic process	cytoplasm;cytosol;membrane	catalytic activity;nucleotide binding;RNA binding	Pf00152, Pf01336	226414	ENSMUSG00000026356.15	1	Dars	Aminoacyl-tRNA biosynthesis	Alanine and aspartate metabolism	0	1.109	0.353509	0.995616	20.49	0.956	1.344	1.109	91.7	105	13.94	13.45	94.9	80.9	107.1	90.7	108.7	118.9	3334.5	3102.6	3417.1	3187.9	4169.6
FALSE	High	Master Protein	P45376	Aldose reductase OS=Mus musculus GN=Akr1b1 PE=1 SV=3	0	135.36	51	15	103	15	1	316	35.7	7.18	240.73	15	metabolic process;regulation of biological process;response to stimulus	cytoplasm;cytosol;vacuole	catalytic activity	Pf00248	11677	ENSMUSG00000001642.18	6	Akr1b3	Pentose and glucuronate interconversions; Metabolic pathways; Fructose and mannose metabolism; Galactose metabolism; Glycerolipid metabolism	Polyol pathway; Metapathway biotransformation	0	1.042	0.65871	0.995616	25.64	0.861	1.373	1.042	90.8	103.7	14.33	15.79	94.8	78.8	105.3	81.6	108.2	109.6	2653.9	3190.7	3125.2	2286.1	4381
FALSE	High	Master Protein	P60843	Eukaryotic initiation factor 4A-I OS=Mus musculus GN=Eif4a1 PE=1 SV=1	0	135.175	45	17	88	7	1	406	46.1	5.48	203.51	17	metabolic process;regulation of biological process	cytoplasm;membrane	catalytic activity;DNA binding;nucleotide binding;protein binding;RNA binding	Pf00270, Pf00271, Pf04851	13681	ENSMUSG00000059796.16	11	Eif4a1	RNA transport	Translation Factors	0	1.088	0.478708	0.995616	24.57	0.908	1.412	1.088	93.8	107.2	14.83	13.91	97.9	79.3	106.8	88.9	112	116.2	1914.7	1976.4	1548.2	1737.9	2790.2
FALSE	High	Master Protein	O54865	Guanylate cyclase soluble subunit beta-1 OS=Mus musculus GN=Gucy1b3 PE=1 SV=1	0	134.956	44	25	88	25	1	620	70.6	5.31	199	25	metabolic process;regulation of biological process;response to stimulus	cytoplasm;membrane	catalytic activity;metal ion binding;nucleotide binding;protein binding	Pf00211, Pf07700, Pf07701	54195	ENSMUSG00000028005.13	3	Gucy1b3	cGMP-PKG signaling pathway; Vascular smooth muscle contraction; Purine metabolism; Circadian entrainment; Oxytocin signaling pathway; Renin secretion; Salivary secretion; Long-term depression; Platelet activation; Gap junction	Purine metabolism	0	1.196	0.458067	0.995616	34.4	0.866	1.196	1.474	89.6	105.3	7.15	21.09	100.6	88.4	90	87.1	105.7	132.6	2921.9	3171.8	2887.9	2530.3	3794.5
FALSE	High	Master Protein	Q64737	Trifunctional purine biosynthetic protein adenosine-3 OS=Mus musculus GN=Gart PE=1 SV=3	0	134.864	33	22	68	22	1	1010	107.4	6.68	169.07	22	metabolic process;response to stimulus	cytoplasm	catalytic activity;metal ion binding;nucleotide binding	Pf00551, Pf00586, Pf01071, Pf02222, Pf02769, Pf02843, Pf02844, Pf08442, Pf13535, Pf15632	14450	ENSMUSG00000022962.14	16	Gart	Antifolate resistance; Metabolic pathways; One carbon pool by folate; Purine metabolism	Purine metabolism; One Carbon Metabolism	0	1.155	0.14809	0.995616	4.89	1.017	1.193	1.155	92.4	108.4	6.94	11.76	92.8	91.4	103.6	94.4	109	119.6	2010.6	2509.8	1574.4	2044	2994.2
FALSE	High	Master Protein	Q62318	Transcription intermediary factor 1-beta OS=Mus musculus GN=Trim28 PE=1 SV=3	0	134.576	34	19	80	19	1	834	88.8	5.77	189.88	19	cell organization and biogenesis;defense response;metabolic process;regulation of biological process;response to stimulus	chromosome;nucleus	catalytic activity;DNA binding;metal ion binding;protein binding;RNA binding	Pf00628, Pf00643	21849	ENSMUSG00000005566.14	7	Trim28		PluriNetWork	0	1.089	0.907225	0.995616	29.24	0.648	1.089	1.304	92	100.2	22.45	14.05	119.4	91	77.2	77.4	99.1	100.6	3372.8	2781.7	2581.7	2187	3029.1
FALSE	High	Master Protein	Q3UKW2	Calmodulin OS=Mus musculus GN=Calm1 PE=1 SV=1	0	134.559	59	10	295	7	1	197	21.5	4.35	670.1	10		cytoplasm;membrane;nucleus	enzyme regulator activity;metal ion binding;protein binding	Pf00036, Pf08726, Pf12763, Pf13202, Pf13405, Pf13499, Pf13833, Pf14658	12313	ENSMUSG00000001175.13	12	Calm1		Endochondral Ossification; Myometrial Relaxation and Contraction Pathways; G13 Signaling Pathway; MicroRNAs in Cardiomyocyte Hypertrophy; Calcium Regulation in the Cardiac Cell; Glycogen Metabolism; G Protein Signaling Pathways	3	1.066	0.486317	0.995616	21.18	0.914	1.066	1.44	95.8	98.9	19.69	5.01	101.3	95.9	68.7	92.6	102.2	99	9928	9814.7	9950.4	9074.3	10465.9
FALSE	High	Master Protein	A2A838	Protein 4.1 (Fragment) OS=Mus musculus GN=Epb41 PE=1 SV=1	0	134.54	38	22	83	1	1	667	75.1	6.27	173.99	22	cell organization and biogenesis;regulation of biological process	cytoplasm;cytoskeleton;cytosol;membrane;nucleus	protein binding;structural molecule activity	Pf00373, Pf04382, Pf05902, Pf08736, Pf09379, Pf09380	269587	ENSMUSG00000028906.16	4	Epb4.1; Epb41		Splicing factor NOVA regulated synaptic proteins	0	0.922	0.761056	0.995616	28.81	1.278	0.711	0.922	105.2	97	11.36	19.84	99.3	123	105	126.8	87.5	96.8	212.3	139	65	271.3	98.8
FALSE	High	Master Protein	P47857	ATP-dependent 6-phosphofructokinase, muscle type OS=Mus musculus GN=Pfkm PE=1 SV=3	0	134.289	31	17	65	15	1	780	85.2	8	181.62	17	cell organization and biogenesis;cellular homeostasis;metabolic process;regulation of biological process	cytoplasm;cytosol;membrane	catalytic activity;metal ion binding;nucleotide binding;protein binding	Pf00365	18642	ENSMUSG00000033065.13	15	Pfkm	Carbon metabolism; Metabolic pathways; Galactose metabolism; Pentose phosphate pathway; Biosynthesis of amino acids; Central carbon metabolism in cancer; RNA degradation; Fructose and mannose metabolism; AMPK signaling pathway; Glycolysis / Gluconeogenesis	Glycolysis and Gluconeogenesis; Insulin Signaling	0	0.837	0.504182	0.995616	49.36	1.281	0.837	0.439	125.1	104.7	28.72	23.96	94.9	126	169.3	121.6	105.4	74.3	2510.7	2467.1	5665	3216.7	2063.9
FALSE	High	Master Protein	P42208	Septin-2 OS=Mus musculus GN=Sept2 PE=1 SV=2	0	133.797	56	15	103	15	1	361	41.5	6.55	298.07	15	cell differentiation;cell division;cell organization and biogenesis;regulation of biological process;response to stimulus	cell surface;chromosome;cytoplasm;cytoskeleton;cytosol;membrane;nucleus	catalytic activity;enzyme regulator activity;nucleotide binding;protein binding;structural molecule activity	Pf00071, Pf00735, Pf01926	18000	ENSMUSG00000026276.18; ENSMUSG00000112508.1	1	Sept2	Bacterial invasion of epithelial cells		0	1.237	0.627571	0.995616	4.62	0.812	1.237	1.276	86.4	104.2	12.19	13.24	104.2	83.9	86	84.6	103.8	109.8	3824.1	3330.7	3777	3105.5	4120.3
FALSE	High	Master Protein	Q9Z2I0	LETM1 and EF-hand domain-containing protein 1, mitochondrial OS=Mus musculus GN=Letm1 PE=1 SV=1	0	133.781	33	21	79	21	1	738	82.9	6.52	211.65	21	cell organization and biogenesis;cellular homeostasis;transport	membrane;mitochondrion	metal ion binding;transporter activity	Pf07766	56384	ENSMUSG00000005299.6	5	Letm1			0	1.156	0.484552	0.995616	2.58	1.156	0.909	1.176	96.7	110.5	5.72	8.69	96.4	104.5	93.7	111.4	95	110.2	3640.2	4029.3	3816.9	4208.9	3663
FALSE	High	Master Protein	Q8R1F1	Niban-like protein 1 OS=Mus musculus GN=Fam129b PE=1 SV=2	0	133.678	38	23	90	23	1	749	84.8	5.94	193.45	23	metabolic process;regulation of biological process;transport	cytoplasm;cytosol;membrane;nucleus	protein binding		227737	ENSMUSG00000026796.16	2	Fam129b			0	1.252	0.208007	0.995616	2.5	0.987	1.252	1.273	92	99.6	8.86	14.31	95	82.1	97	93.7	102.8	123.5	3784.3	3317.8	2797.5	3734.2	4154.4
FALSE	High	Master Protein	Q8BTS0	DEAD (Asp-Glu-Ala-Asp) box polypeptide 5 OS=Mus musculus GN=Ddx5 PE=1 SV=1	0	133.145	40	25	108	18	1	615	69.2	8.92	212.11	25	cell organization and biogenesis;metabolic process;regulation of biological process;response to stimulus	membrane;nucleus;spliceosomal complex	catalytic activity;nucleotide binding;protein binding;RNA binding	Pf00270, Pf00271, Pf08061	13207	ENSMUSG00000020719.14	11	Ddx5	Transcriptional misregulation in cancer; Proteoglycans in cancer; Spliceosome	mRNA processing	0	1.111	0.405616	0.995616	23.91	0.932	1.36	1.111	95.9	101.9	14.75	7.01	100.9	76	97.3	94.1	103.3	108.1	2962.7	2340	3195.5	2761.1	3183
FALSE	High	Master Protein	Q3U741	DEAD (Asp-Glu-Ala-Asp) box polypeptide 17, isoform CRA_a OS=Mus musculus GN=Ddx17 PE=1 SV=1	0	133.05	42	26	103	19	1	652	72.5	8.68	173.41	26	metabolic process;regulation of biological process	membrane;nucleus	catalytic activity;nucleotide binding;protein binding;RNA binding	Pf00270, Pf00271	67040	ENSMUSG00000055065.6	15	Ddx17			5	1.154	0.0313004	0.995616	5.48	1.111	1.219	1.154	90.8	105.3	4.76	4.15	91.2	86.8	95.5	101.3	105.8	110.1	2662.2	2505.9	2767.6	2957.7	3054.9
FALSE	High	Master Protein	P68040	Receptor of activated protein C kinase 1 OS=Mus musculus GN=Rack1 PE=1 SV=3	0	132.987	73	17	94	17	1	317	35.1	7.69	235.04	17	cell death;cell differentiation;cellular homeostasis;development;metabolic process;regulation of biological process;response to stimulus	cytoplasm;cytosol;membrane;mitochondrion;nucleus;ribosome	enzyme regulator activity;protein binding;receptor activity;RNA binding	Pf00400	14694	ENSMUSG00000020372.15	11	Gnb2l1; Rack1	Measles	IL-3 Signaling Pathway; IL-2 Signaling Pathway; TNF-alpha NF-kB Signaling Pathway	0	1.132	0.504873	0.995616	6.32	0.91	1.181	1.132	96.2	102.2	6.76	9.82	100.9	88.7	98.6	91.8	104.7	111.6	3702.2	2893.1	4168.4	3367.4	3415.6
FALSE	High	Master Protein	Q921M3	Splicing factor 3B subunit 3 OS=Mus musculus GN=Sf3b3 PE=1 SV=1	0	132.709	29	26	79	26	1	1217	135.5	5.26	175.94	26	metabolic process;regulation of biological process	nucleus;spliceosomal complex	protein binding;RNA binding	Pf03178, Pf10433	101943	ENSMUSG00000033732.10	8	Sf3b3	Spliceosome	mRNA processing	0	1.059	0.616653	0.995616	23.94	0.888	1.059	1.279	92.7	98.2	6.98	12.82	102.5	91.5	90.6	91	96.9	115.9	2715.7	3768.1	2544.6	2412.4	3992
FALSE	High	Master Protein	Q7TMB8	Cytoplasmic FMR1-interacting protein 1 OS=Mus musculus GN=Cyfip1 PE=1 SV=1	0	132.54	24	26	81	14	1	1253	145.1	6.9	165.06	26	cell differentiation;cell growth;cell organization and biogenesis;development;regulation of biological process;response to stimulus	cytoplasm	protein binding;RNA binding	Pf05994, Pf07159	20430	ENSMUSG00000030447.15	7	Cyfip1	Regulation of actin cytoskeleton; RNA transport		13	1.299	0.19871	0.995616	11.12	0.993	1.396	1.299	91.1	103.1	12.01	14.05	95.2	77.2	96.4	94.6	107.7	125.1	4356.6	1941.5	2436	4327.5	2710.6
FALSE	High	Master Protein	B1AYL1	Sodium channel protein OS=Mus musculus GN=Scn7a PE=1 SV=1	0	132.458	16	26	75	26	1	1681	192.1	7.42	168.2	26	regulation of biological process;transport	membrane	protein binding;transporter activity	Pf00520, Pf06512, Pf08016	20272	ENSMUSG00000034810.7	2	Scn7a	Adrenergic signaling in cardiomyocytes		0	1.108	0.104959	0.995616	6.31	1.108	1.061	1.227	93.3	108.3	5.75	10.86	103.4	92.2	98.8	114.6	97.8	121.2	3100.2	3413.5	2569.7	3435.8	3622.2
FALSE	High	Master Protein	P53810	Phosphatidylinositol transfer protein alpha isoform OS=Mus musculus GN=Pitpna PE=1 SV=2	0	132.454	63	20	80	17	1	271	31.9	6.37	184.22	20	cell organization and biogenesis;transport	cytoplasm;cytosol	transporter activity	Pf02121	18738	ENSMUSG00000017781.17	11	Pitpna		EGFR1 Signaling Pathway	3	1.193	0.30888	0.995616	30.22	0.95	1.46	1.193	91.4	106.3	13.59	13.23	94.5	75.3	97.7	89.7	109.9	116.5	3730	2176.3	2837.7	3543.3	3178.1
FALSE	High	Master Protein	Q61033	Lamina-associated polypeptide 2, isoforms alpha/zeta OS=Mus musculus GN=Tmpo PE=1 SV=4	0	132.134	40	19	93	12	1	693	75.1	8.05	247.97	19	regulation of biological process	chromosome;membrane;nucleus	DNA binding;protein binding	Pf03020, Pf08198, Pf11560	21917	ENSMUSG00000019961.17	10	Tmpo			8	1.167	0.699385	0.995616	11.81	0.814	1.167	1.26	86.2	100.5	19.86	4.27	112.8	84.8	78.5	91.8	99	98.9	4716.8	2707	2490.8	3838.7	3160.3
FALSE	High	Master Protein	contaminant_P02769	SWISS-PROT:P02769 (Bos taurus) Bovine serum albumin precursor	0	132.025	40	23	110	18	1	607	69.2	6.18	214.61	23											0	1.003	0.487856	0.995616	20.05	1.003	0.29	1.139	83.7	78.6	59.71	22.19	75.2	200.4	80.3	75.5	58.2	91.5	1300.9	5803.2	3092.6	1305.3	1685.5
FALSE	High	Master Protein	Q4PZA2	Endothelin-converting enzyme 1 OS=Mus musculus GN=Ece1 PE=1 SV=1	0	131.847	43	28	66	28	1	769	87	5.91	137.42	28	cell death;metabolic process;regulation of biological process;response to stimulus	cell surface;endosome;Golgi;membrane	catalytic activity;metal ion binding;protein binding	Pf01431, Pf05649	230857		4	Ece1		SIDS Susceptibility Pathways	0	1.297	0.241772	0.995616	20.09	0.967	1.297	1.473	81.2	103.6	14.37	10.06	98.7	77	78.3	95.5	99.9	115.3	3698.6	1520	1100.4	3577.9	1971.6
FALSE	High	Master Protein	P30416	Peptidyl-prolyl cis-trans isomerase FKBP4 OS=Mus musculus GN=Fkbp4 PE=1 SV=5	0	131.593	47	22	70	22	1	458	51.5	5.72	133.65	22	cell organization and biogenesis;metabolic process;regulation of biological process;response to stimulus;transport	cytoplasm;cytoskeleton;cytosol;mitochondrion;nucleus	catalytic activity;nucleotide binding;protein binding;RNA binding	Pf00254, Pf00515, Pf07719, Pf13414, Pf13424, Pf13432, Pf14559	14228	ENSMUSG00000030357.10	6	Fkbp4	Estrogen signaling pathway		0	1.124	0.387538	0.995616	14.64	0.939	1.235	1.124	93.1	104.6	6.45	7.72	99.4	87.3	94.2	93.3	107.8	105.9	2926.2	2075.7	2099.6	2746.8	2563
FALSE	High	Master Protein	Q8CI51	PDZ and LIM domain protein 5 OS=Mus musculus GN=Pdlim5 PE=1 SV=4	0	131.441	37	15	79	9	1	591	63.3	8.25	217.99	15	cell growth;regulation of biological process	cytoplasm;cytoskeleton;cytosol;membrane	metal ion binding;protein binding	Pf00412, Pf00595	56376	ENSMUSG00000028273.15	3	Pdlim5			8	1.062	0.588196	0.995616	5.94	1.104	1.062	0.558	104.7	104.3	16.82	21.61	104.9	98.4	133.9	115.8	104.5	74.7	3957.8	3072.2	3025.5	4370.9	3262.2
FALSE	High	Master Protein	P62835	Ras-related protein Rap-1A OS=Mus musculus GN=Rap1a PE=1 SV=1	0	131.408	74	13	81	6	1	184	21	6.67	225.46	13	cellular homeostasis;regulation of biological process;response to stimulus;transport	cytoplasm;endosome;membrane	catalytic activity;nucleotide binding;protein binding;transporter activity	Pf00009, Pf00071, Pf08477	109905	ENSMUSG00000068798.10	3	Rap1a	Rap1 signaling pathway; Long-term potentiation; Leukocyte transendothelial migration; Platelet activation; Ras signaling pathway; cAMP signaling pathway; MAPK signaling pathway; Neurotrophin signaling pathway; Chemokine signaling pathway; Focal adhesion; Renal cell carcinoma; Pancreatic secretion	MAPK signaling pathway; Signaling of Hepatocyte Growth Factor Receptor; Integrin-mediated Cell Adhesion; Chemokine signaling pathway; IL-3 Signaling Pathway; Focal Adhesion	6	1.161	0.293407	0.995616	9.96	0.961	1.239	1.161	97.5	94.2	14.65	12.98	96.5	75.2	99.5	92.7	93.2	115.5	4188.2	3471.1	3604.3	4023.3	4300.3
FALSE	High	Master Protein	P18242	Cathepsin D OS=Mus musculus GN=Ctsd PE=1 SV=1	0	131.136	41	15	87	15	1	410	44.9	7.15	237.57	15	cell organization and biogenesis;metabolic process	extracellular;membrane;mitochondrion;vacuole	catalytic activity	Pf00026, Pf07966, Pf14541, Pf14543	13033	ENSMUSG00000007891.16	7	Ctsd	Lysosome; Apoptosis; Tuberculosis; Sphingolipid signaling pathway		0	1.034	0.849873	0.995616	16.34	0.784	1.147	1.034	96.3	99.4	9.84	10.32	107.5	88.3	98.2	84.3	101.3	101.5	4248.1	2744	3746.6	3328.7	3148.7
FALSE	High	Master Protein	D3YZ68	Elongation factor 1-alpha 1 (Fragment) OS=Mus musculus GN=Eef1a1 PE=1 SV=1	0	130.953	75	16	118	1	1	249	27.6	8.65	260.39	16			catalytic activity;nucleotide binding	Pf00009		ENSMUSG00000037742.14	9				0	1.117			0	1.117			85.5	95.5			256.5			286.6			19			21.2
FALSE	High	Master Protein	Q8R146	Acylamino-acid-releasing enzyme OS=Mus musculus GN=Apeh PE=1 SV=3	0	130.83	42	20	82	20	1	732	81.5	5.59	202.51	20	metabolic process	cytoplasm;cytosol;membrane	catalytic activity;protein binding;RNA binding	Pf00326, Pf00561, Pf01738, Pf02230, Pf05448, Pf07859, Pf12695, Pf12697	235606	ENSMUSG00000032590.14	9	Apeh			0	1.103	0.766018	0.995616	12.52	0.844	1.103	1.196	95.2	105	5.37	12.6	102.7	96.7	92.3	86.7	106.6	110.4	2876.1	2445.8	1933.5	2427.1	2698.1
FALSE	High	Master Protein	F8VPN7	Dedicator of cytokinesis protein 9 OS=Mus musculus GN=Dock9 PE=1 SV=1	0	130.403	19	31	75	29	1	2113	241.2	7.43	170.8	31	regulation of biological process;response to stimulus	membrane	protein binding	Pf00169, Pf06920, Pf11878, Pf14429	105445	ENSMUSG00000025558.16	14	Dock9			1	1.303	0.204126	0.995616	7.75	0.988	1.303	1.371	88.1	97.8	10.72	14.88	95.3	77.2	90.6	94.1	100.5	124.2	3222	2397.8	2082.6	3182.9	3123.9
FALSE	High	Master Protein	Q99JR5	Tubulointerstitial nephritis antigen-like OS=Mus musculus GN=Tinagl1 PE=1 SV=1	0	130.328	52	15	83	15	1	466	52.6	6.77	229.74	15	metabolic process;response to stimulus;transport	cytoplasm;extracellular;vacuole	catalytic activity;protein binding;receptor activity	Pf00112, Pf01033	94242	ENSMUSG00000028776.14	4	Tinagl1			0	1.061	0.327892	0.995616	8.91	1.061	0.997	1.352	89.4	94.8	13.94	2.38	89.8	91.7	70.5	95.3	91.4	95.3	2346.7	2502	2158.4	2489.5	2494.7
FALSE	High	Master Protein	Q9CQN1	Heat shock protein 75 kDa, mitochondrial OS=Mus musculus GN=Trap1 PE=1 SV=1	0	130.185	45	22	70	21	1	706	80.2	6.68	168.12	22	metabolic process;regulation of biological process;response to stimulus	membrane;mitochondrion;organelle lumen	nucleotide binding;protein binding;RNA binding	Pf00183, Pf02518, Pf13589	68015	ENSMUSG00000005981.11	16	Trap1			0	1.05	0.325756	0.995616	4.28	1.05	1.08	0.983	98.9	103.9	6.71	1.8	99.3	95.1	108.4	104.2	102.8	106.5	2600.8	1875	1984.7	2731	2025.6
FALSE	High	Master Protein	Q9QYC0	Alpha-adducin OS=Mus musculus GN=Add1 PE=1 SV=2	0	129.931	33	16	83	16	1	735	80.6	5.9	187.35	16	cell differentiation;cell organization and biogenesis;cellular homeostasis;metabolic process;regulation of biological process;response to stimulus	cytoplasm;cytoskeleton;membrane;nucleus	protein binding;RNA binding;structural molecule activity	Pf00596	11518	ENSMUSG00000029106.14	5	Add1			0	1.066	0.941933	0.995616	36.11	0.674	1.066	1.325	96.3	102.6	19.62	15.81	124.9	94	87.4	84.2	100.2	115.8	3544.3	3670.8	2959.4	2388.6	3912.4
FALSE	High	Master Protein	Q91YT0	NADH dehydrogenase [ubiquinone] flavoprotein 1, mitochondrial OS=Mus musculus GN=Ndufv1 PE=1 SV=1	0	129.818	54	18	70	18	1	464	50.8	8.21	197.55	18	metabolic process;transport	cytosol;membrane;mitochondrion	catalytic activity;metal ion binding;nucleotide binding;protein binding	Pf01512, Pf10531, Pf10589	17995	ENSMUSG00000037916.13	19	Ndufv1	Alzheimer's disease; Huntington's disease; Oxidative phosphorylation; Parkinson's disease; Non-alcoholic fatty liver disease (NAFLD); Metabolic pathways	Oxidative phosphorylation; Electron Transport Chain	0	0.849	0.958301	0.995616	17.33	1.739	0.849	0.711	115.5	98	22.73	24.71	81.6	114.4	130.1	141.9	97.1	92.5	2358.3	2609.9	3310.5	4100.6	2215.3
FALSE	High	Master Protein	Q9CQ19	Myosin regulatory light polypeptide 9 OS=Mus musculus GN=Myl9 PE=1 SV=3	0	129.787	62	10	123	3	1	172	19.8	4.92	309	10			metal ion binding;protein binding	Pf00036, Pf13202, Pf13405, Pf13833	98932	ENSMUSG00000067818.6	2	Myl9	cGMP-PKG signaling pathway; Vascular smooth muscle contraction; Regulation of actin cytoskeleton; Oxytocin signaling pathway; Tight junction; cAMP signaling pathway; Focal adhesion; Leukocyte transendothelial migration	Striated Muscle Contraction	0	0.943	0.316517	0.995616	5.48	0.943	0.677	0.982	116.4	92.6	15.01	12.62	115	126	93.1	108.4	85.3	91.4	1939.1	1352.8	642.9	1827.8	915.8
FALSE	High	Master Protein	F6Q8A4	Ribosomal protein S6 kinase alpha-1 (Fragment) OS=Mus musculus GN=Rps6ka1 PE=1 SV=1	0	129.765	40	23	80	14	1	741	83.6	8.78	174.75	23	cell proliferation;metabolic process;regulation of biological process;response to stimulus	cytoplasm;cytosol;nucleus	catalytic activity;enzyme regulator activity;metal ion binding;nucleotide binding;protein binding	Pf00069, Pf00433, Pf07714, Pf14531	20111	ENSMUSG00000003644.17	4	Rps6ka1		TYROBP Causal Network; EGFR1 Signaling Pathway; Cytoplasmic Ribosomal Proteins; Insulin Signaling; Kit Receptor Signaling Pathway; IL-5 Signaling Pathway	0	1.136	0.423299	0.995616	29.68	0.909	1.456	1.136	95.3	102.5	17.13	12.23	100.7	74.4	102.9	91.5	108.3	116.9	1415.2	1352.1	1168.9	1286.1	1968.8
FALSE	High	Master Protein	P51885	Lumican OS=Mus musculus GN=Lum PE=1 SV=2	0	129.67	35	11	154	11	1	338	38.2	6.43	342.24	11	cell organization and biogenesis;regulation of biological process;response to stimulus	extracellular	protein binding	Pf01462, Pf12799, Pf13855	17022	ENSMUSG00000036446.5	10	Lum	Proteoglycans in cancer		0	0.774	0.313637	0.995616	10.55	1.086	0.682	0.774	109.7	92.6	13.69	16.27	100.3	128	103.5	109	87.4	80.1	8451.6	7574.7	6811.9	9178.5	5169.2
FALSE	High	Master Protein	P63005	Platelet-activating factor acetylhydrolase IB subunit alpha OS=Mus musculus GN=Pafah1b1 PE=1 SV=2	0	129.56	51	18	83	18	1	410	46.6	7.37	178.02	18	cell communication;cell differentiation;cell division;cell organization and biogenesis;cell proliferation;cellular component movement;development;metabolic process;regulation of biological process;response to stimulus;transport	chromosome;cytoplasm;cytoskeleton;cytosol;membrane;nucleus	protein binding	Pf00400, Pf08513, Pf11715	18472	ENSMUSG00000020745.15	11	Pafah1b1	Ether lipid metabolism; Metabolic pathways	Wnt Signaling Pathway; Wnt Signaling Pathway and Pluripotency	0	1.184	0.570382	0.995616	21.44	0.834	1.184	1.355	86.7	102.7	12.03	13.26	99.6	88.9	78.2	83.1	105.3	106	2328.7	3252	2229.9	1943.1	3849.9
FALSE	High	Master Protein	Q3THE2	Myosin regulatory light chain 12B OS=Mus musculus GN=Myl12b PE=1 SV=2	0	129.511	62	10	160	1	1	172	19.8	4.84	404.08	10	regulation of biological process		metal ion binding;protein binding	Pf00036, Pf13202, Pf13405, Pf13833	67938	ENSMUSG00000034868.8	17	Myl12b	Platelet activation; Regulation of actin cytoskeleton; Tight junction; Focal adhesion; Leukocyte transendothelial migration		16	1.088	0.38756	0.995616	18.56	0.952	1.088	1.306	88.5	96.3	18.38	3.17	101.6	88.5	69.9	96.7	96.3	91.3	7846.9	7711.2	6630.6	7467.4	8388.1
FALSE	High	Master Protein	Q8JZR0	Long-chain-fatty-acid--CoA ligase 5 OS=Mus musculus GN=Acsl5 PE=1 SV=1	0	129.406	37	22	80	20	1	683	76.2	7.09	165.26	22	metabolic process;regulation of biological process;transport	endoplasmic reticulum;membrane;mitochondrion;nucleus	catalytic activity;nucleotide binding	Pf00501	433256	ENSMUSG00000024981.5	19	Acsl5	Metabolic pathways; Adipocytokine signaling pathway; Fatty acid metabolism; Fatty acid biosynthesis; Peroxisome; Fatty acid degradation; PPAR signaling pathway	Fatty Acid Beta Oxidation; PPAR signaling pathway; Fatty Acid Biosynthesis	0	1.193	0.325743	0.995616	14.72	0.939	1.312	1.193	96	96.2	15.39	11.88	100	74.8	98	94	98.2	117	3134.6	2487.6	1810.1	2943.5	3263.6
FALSE	High	Master Protein	Q3UJB0	Putative uncharacterized protein OS=Mus musculus GN=Sf3b2 PE=1 SV=1	0	129.363	30	23	68	23	1	878	98.1	5.62	153.66	23	metabolic process	nucleus;spliceosomal complex	protein binding;RNA binding	Pf02037, Pf04037, Pf04046	319322	ENSMUSG00000024853.9	19	Sf3b2	Spliceosome	mRNA processing	0	0.957	0.748238	0.995616	44.61	0.642	0.957	1.299	103.5	95.9	25.89	10.49	125.1	102.7	73.3	80.4	98.3	95.2	3818.2	2654.5	1650.3	2453.1	2540.1
FALSE	High	Master Protein	P43406	Integrin alpha-V OS=Mus musculus GN=Itgav PE=1 SV=2	0	129.271	27	23	75	23	1	1044	115.3	5.63	145.33	23	cell differentiation;cell growth;cell organization and biogenesis;cellular component movement;cellular homeostasis;defense response;development;metabolic process;regulation of biological process;response to stimulus;transport	cell surface;cytosol;membrane;nucleus	metal ion binding;protein binding;transporter activity	Pf01839, Pf08441, Pf13517	16410	ENSMUSG00000027087.11	2	Itgav	Focal adhesion; Pathways in cancer; Dilated cardiomyopathy; Regulation of actin cytoskeleton; PI3K-Akt signaling pathway; Proteoglycans in cancer; Cell adhesion molecules (CAMs); Small cell lung cancer; ECM-receptor interaction; Arrhythmogenic right ventricular cardiomyopathy (ARVC); Thyroid hormone signaling pathway; Hypertrophic cardiomyopathy (HCM); Phagosome	Primary Focal Segmental Glomerulosclerosis FSGS; Integrin-mediated Cell Adhesion	0	1.008	0.388494	0.995616	1.13	1.001	1.008	1.161	93.6	96.6	2.67	6.38	96	93	91	96	93.8	105.6	3224.6	3199.6	2287.2	3226.9	3226.5
FALSE	High	Master Protein	Q8CC88	von Willebrand factor A domain-containing protein 8 OS=Mus musculus GN=Vwa8 PE=1 SV=2	0	129.008	22	34	65	34	1	1905	213.3	6.6	114.61	34		extracellular;mitochondrion	catalytic activity;nucleotide binding	Pf00092, Pf07728, Pf13191, Pf13519, Pf13521	219189	ENSMUSG00000058997.7	14	Vwa8			0	1.063	0.0520677	0.995616	1.08	1.071	1.028	1.063	98.4	104.6	1.46	3.44	101.2	98.4	99.2	108.3	101.2	105.4	2729.8	1398.2	1259.5	2922.6	1437.7
FALSE	High	Master Protein	Q9WTM5	RuvB-like 2 OS=Mus musculus GN=Ruvbl2 PE=1 SV=3	0	128.907	45	19	84	19	1	463	51.1	5.64	176.29	19	cell organization and biogenesis;metabolic process;regulation of biological process;response to stimulus	cytosol;nucleus	catalytic activity;DNA binding;nucleotide binding;protein binding	Pf00004, Pf03796, Pf06068, Pf13481	20174	ENSMUSG00000003868.14	7	Ruvbl2			0	1.163	0.72672	0.995616	5.52	0.825	1.163	1.207	88.4	102.9	12.75	8.43	108	88.4	86.2	89.1	102.9	104	4930.3	3462.7	2676.6	4065.3	4028.1
FALSE	High	Master Protein	Q62095	ATP-dependent RNA helicase DDX3Y OS=Mus musculus GN=Ddx3y PE=1 SV=2	0	128.776	36	22	90	3	1	658	73.4	7.53	168.04	22	metabolic process;regulation of biological process	cytoplasm;cytosol;membrane;nucleus	catalytic activity;DNA binding;nucleotide binding;RNA binding	Pf00270, Pf00271, Pf04851	26900	ENSMUSG00000069045.11	Y	Ddx3y			0	1.34	0.809455	0.995616	24.01	1.557	0.609	1.34	93.2	106.2	35.55	23.88	84.8	137.9	72.1	132	84	96.6	72.4	313.7	223.5	112.8	191.1
FALSE	High	Master Protein	Q6GQT9	Nodal modulator 1 OS=Mus musculus GN=Nomo1 PE=1 SV=1	0	128.515	29	22	61	22	1	1214	133.3	6.09	139.37	22		membrane		Pf05738, Pf13620, Pf13715, Pf14686	211548	ENSMUSG00000030835.6	7	Nomo1			0	1.044	0.278901	0.995616	7.29	1.044	0.993	1.105	97.9	100.3	1.63	6.33	96.5	98.3	99.7	100.8	97.6	110.1	2709	2257.4	1196.2	2829.2	2241.5
FALSE	High	Master Protein	Q9Z2D6	Methyl-CpG-binding protein 2 OS=Mus musculus GN=Mecp2 PE=1 SV=1	0	128.274	38	17	76	17	1	484	52.3	9.96	182.21	17	cell communication;cell differentiation;cell organization and biogenesis;defense response;metabolic process;regulation of biological process;response to stimulus;transport	cytoplasm;cytosol;mitochondrion;nucleus	DNA binding;nucleotide binding;protein binding;RNA binding	Pf01429	17257	ENSMUSG00000031393.16	X	Mecp2		Lung fibrosis	0	0.896	0.443181	0.995616	24.12	0.715	0.896	1.097	105.2	94.3	28.48	7.88	130.2	100	72.7	93.1	89.6	79.8	4297.5	3103.7	2023.6	3072.2	2782.1
FALSE	High	Master Protein	Q6ZWQ9	MCG5400 OS=Mus musculus GN=Myl12a PE=1 SV=1	0	128.138	62	9	152	3	1	172	19.9	4.81	383.69	9	cell organization and biogenesis;regulation of biological process;transport		metal ion binding;protein binding	Pf00036, Pf13202, Pf13405	67268	ENSMUSG00000024048.14	17	Myl12a	Platelet activation; Regulation of actin cytoskeleton; Tight junction; Focal adhesion; Leukocyte transendothelial migration		0	1.079	0.419216	0.995616	19.1	0.94	1.079	1.498	90.8	93.8	23.66	3.01	98.8	89.9	61.1	92.9	97	91.6	5090.3	2374.5	1683.3	4785	2562.1
FALSE	High	Master Protein	E9PVA8	eIF-2-alpha kinase activator GCN1 OS=Mus musculus GN=Gcn1 PE=1 SV=1	0	128.057	15	31	56	31	1	2671	292.8	7.36	112.31	31	cell communication;regulation of biological process;response to stimulus	cytoplasm;cytosol;membrane	enzyme regulator activity;protein binding;RNA binding	Pf12074, Pf13646	231659	ENSMUSG00000041638.18	5	Gcn1l1			0	1.025	0.784268	0.995616	17.86	0.901	1.025	1.159	98	100.4	3.9	8.62	101.5	98	93.9	91.5	100.4	108.7	2566.1	1986.8	1159.9	2313	2036.1
FALSE	High	Master Protein	P63330	Serine/threonine-protein phosphatase 2A catalytic subunit alpha isoform OS=Mus musculus GN=Ppp2ca PE=1 SV=1	0	128.018	59	13	90	2	1	309	35.6	5.54	266.57	13	cell organization and biogenesis;cellular homeostasis;metabolic process;regulation of biological process;response to stimulus	chromosome;cytoplasm;cytoskeleton;cytosol;membrane;nucleus	catalytic activity;metal ion binding;protein binding	Pf00149	19052	ENSMUSG00000020349.4	11	Ppp2ca	Dopaminergic synapse; PI3K-Akt signaling pathway; Sphingolipid signaling pathway; mRNA surveillance pathway; Adrenergic signaling in cardiomyocytes; TGF-beta signaling pathway; Hippo signaling pathway; AMPK signaling pathway; Chagas disease (American trypanosomiasis); Hepatitis C; Long-term depression; Oocyte meiosis; Tight junction	Focal Adhesion-PI3K-Akt-mTOR-signaling pathway; Wnt Signaling Pathway NetPath; IL-3 Signaling Pathway; TNF-alpha NF-kB Signaling Pathway; Wnt Signaling Pathway and Pluripotency; IL-6 signaling Pathway; Glycogen Metabolism	14	1.12	0.475842	0.995616	1.98	0.93	1.135	1.12	94.6	104.3	5.77	5.56	102.8	92.1	94.8	95.6	104.5	106.2	3812.4	2773.6	4024.9	3546.3	3148.4
FALSE	High	Master Protein	A2A5Y6	Microtubule-associated protein OS=Mus musculus GN=Mapt PE=1 SV=1	0	127.466	41	20	72	20	1	749	78	6.51	177.61	20	cell death;cell growth;cell organization and biogenesis;cellular component movement;regulation of biological process;response to stimulus;transport	cytoplasm;cytoskeleton;cytosol;membrane;nucleus	DNA binding;protein binding	Pf00418	17762	ENSMUSG00000018411.17	11	Mapt		MAPK signaling pathway; Alzheimers Disease; IL-6 signaling Pathway	0	1.15	0.731647	0.995616	17.01	0.802	1.15	1.282	89.1	95	22.72	5.16	111	85.4	71	89	98.1	91	2719.1	2214.2	2172.9	2181.2	2545.9
FALSE	High	Master Protein	Q62151	Advanced glycosylation end product-specific receptor OS=Mus musculus GN=Ager PE=1 SV=2	0	127.41	45	14	166	14	1	402	42.6	6.07	392.01	14	cell organization and biogenesis;cellular homeostasis;defense response;regulation of biological process;response to stimulus	cell surface;cytoplasm;cytosol;extracellular;membrane;nucleus	protein binding;receptor activity;signal transducer activity	Pf00047, Pf07679, Pf07686, Pf08205, Pf13895, Pf13927	11596	ENSMUSG00000015452.14	17	Ager	AGE-RAGE signaling pathway in diabetic complications		0	1.317	0.4603	0.995616	8.21	0.842	1.317	1.39	86.9	102.3	20.21	12.19	109.4	74.7	83.5	92.1	98.4	116.1	5669.4	3528	3418.5	4772	4646.7
FALSE	High	Master Protein	Q5SW88	RAB1A, member RAS oncogene family OS=Mus musculus GN=Rab1a PE=1 SV=1	0	127.27	77	14	129	7	1	202	22.4	6.21	305.4	14	cell organization and biogenesis;cellular component movement;defense response;metabolic process;regulation of biological process;response to stimulus;transport	cytoplasm;endoplasmic reticulum;endosome;Golgi;membrane	catalytic activity;nucleotide binding;protein binding	Pf00009, Pf00025, Pf00071, Pf01926, Pf04670, Pf08477, Pf09439	19324	ENSMUSG00000020149.17	11	Rab1; Rab1a			7	1.096	0.382505	0.995616	18.65	0.951	1.096	1.234	91.4	100.2	8.07	5.69	101.2	90.3	86.9	96.3	98.9	107.2	5728.4	4019.2	3126.3	5445.9	4404.1
FALSE	High	Master Protein	Q9CZ13	Cytochrome b-c1 complex subunit 1, mitochondrial OS=Mus musculus GN=Uqcrc1 PE=1 SV=2	0	127.249	33	12	101	12	1	480	52.8	6.21	265.5	12	metabolic process;response to stimulus;transport	cytosol;membrane;mitochondrion	catalytic activity;metal ion binding;protein binding	Pf00675, Pf05193, Pf08367	22273	ENSMUSG00000025651.14; ENSMUSG00000107235.3	9; CHR_MG117_PATCH	Uqcrc1	Huntington's disease; Oxidative phosphorylation; Cardiac muscle contraction; Parkinson's disease; Non-alcoholic fatty liver disease (NAFLD); Metabolic pathways; Alzheimer's disease	Electron Transport Chain	0	0.893	0.815618	0.995616	15.19	1.278	0.779	0.893	106.8	96.5	10.1	19.03	98.6	118.9	102.4	126	92.5	91.4	3625.9	3014	3575.8	4634.7	2346.7
FALSE	High	Master Protein	Q8C6B0	MCG20149, isoform CRA_a OS=Mus musculus GN=Mettl7a1 PE=1 SV=1	0	127.185	46	9	129	9	1	244	28.1	8.31	325.67	9	metabolic process	membrane	catalytic activity	Pf01209, Pf01739, Pf05148, Pf08241, Pf08242, Pf12847, Pf13489, Pf13649, Pf13659, Pf13847	70152	ENSMUSG00000054619.6	15	Mettl7a1			0	1.335	0.248161	0.995616	3.44	0.957	1.335	1.366	93.6	103.6	14.47	13.86	103.7	77.4	93.3	99.2	103.3	127.4	7619	4512.6	6146.8	7289.9	6022.5
FALSE	High	Master Protein	B0QZL1	Alpha-enolase (Fragment) OS=Mus musculus GN=Eno1 PE=1 SV=1	0	127.156	60	12	94	1	1	221	23.9	7.96	273.37	12	metabolic process;response to stimulus	cytoplasm;membrane;nucleus	catalytic activity;metal ion binding;protein binding;RNA binding	Pf00113, Pf03952	13806	ENSMUSG00000063524.13	4	Eno1		Glycolysis and Gluconeogenesis	0	0.711			0		0.711		167.1	118.7				501.3			356.2			298			211.7
FALSE	High	Master Protein	P97333	Neuropilin-1 OS=Mus musculus GN=Nrp1 PE=1 SV=2	0	127.139	26	17	73	17	1	923	102.9	5.9	198.81	17	cell differentiation;cell growth;cell organization and biogenesis;cellular component movement;development;regulation of biological process;response to stimulus;transport	cell surface;cytosol;endosome;membrane	catalytic activity;metal ion binding;protein binding;receptor activity;signal transducer activity	Pf00431, Pf00629, Pf00754, Pf11980	18186	ENSMUSG00000025810.9	8	Nrp1	HTLV-I infection; Axon guidance		0	1.316	0.225636	0.995616	22.98	0.979	1.316	1.519	83	102.3	12.45	14.52	96.2	76	81.1	94.2	100	123.2	2718.5	1961.5	2098.3	2661.8	2580.5
FALSE	High	Master Protein	Q99LF4	tRNA-splicing ligase RtcB homolog OS=Mus musculus GN=Rtcb PE=1 SV=1	0	127.043	48	19	73	19	1	505	55.2	7.23	177.9	19	metabolic process	cytoplasm;cytosol;membrane;nucleus	catalytic activity;metal ion binding;nucleotide binding;protein binding;RNA binding	Pf01139	28088	ENSMUSG00000001783.3	10	D10Wsu52e; Rtcb			0	1.204	0.243243	0.995616	5.87	0.974	1.204	1.251	89.2	107.3	7.65	6.11	100.7	88.4	88.4	98	106.4	110.6	3438.9	2942.7	2197.3	3348.4	3541.9
FALSE	High	Master Protein	Q9CPV4	Glyoxalase domain-containing protein 4 OS=Mus musculus GN=Glod4 PE=1 SV=1	0	126.77	76	17	68	17	1	298	33.3	5.47	168.06	17		mitochondrion	protein binding	Pf00903, Pf12681	67201	ENSMUSG00000017286.15	11	Glod4			0	1.11	0.402527	0.995616	8.17	0.944	1.11	1.171	92	101.1	3.99	8.14	96	94.8	89	90.7	105.2	104.3	3177.9	2851.4	2348.4	3000.6	3164.2
FALSE	High	Master Protein	Q9CQV8	14-3-3 protein beta/alpha OS=Mus musculus GN=Ywhab PE=1 SV=3	0	126.723	51	12	116	7	1	246	28.1	4.83	278.41	12	cell organization and biogenesis;metabolic process;regulation of biological process;transport	cytoplasm;cytosol;membrane;nucleus	catalytic activity;protein binding	Pf00244	54401	ENSMUSG00000018326.9	2	Ywhab	Epstein-Barr virus infection; PI3K-Akt signaling pathway; Hepatitis B; Cell cycle; Hippo signaling pathway; Viral carcinogenesis; Oocyte meiosis	TNF-alpha NF-kB Signaling Pathway; EGFR1 Signaling Pathway; Alpha6-Beta4 Integrin Signaling Pathway; IL-3 Signaling Pathway; Calcium Regulation in the Cardiac Cell; Myometrial Relaxation and Contraction Pathways	3	1.215	0.540443	0.995616	1.88	0.863	1.231	1.215	91.2	102.4	8.64	13.02	100.9	84.8	93	87.1	104.4	113	2428.4	2243.5	2798.7	2095.8	2760.8
FALSE	High	Master Protein	P21447	Multidrug resistance protein 1A OS=Mus musculus GN=Abcb1a PE=1 SV=3	0	126.587	27	25	59	25	1	1276	140.6	8.85	154.1	25	cell organization and biogenesis;cell proliferation;regulation of biological process;transport	cell surface;membrane	catalytic activity;nucleotide binding;transporter activity	Pf00005, Pf00664, Pf09818, Pf13558	18671	ENSMUSG00000040584.8	5	Abcb1a	MicroRNAs in cancer; ABC transporters; Bile secretion	Nuclear receptors in lipid metabolism and toxicity	0	1.125	0.185719	0.995616	10.51	1.125	1.045	1.364	89.1	100.2	3.09	11.11	89.3	92.3	86.8	100.5	96.5	118.4	2728.1	2760.2	1322.6	3069.2	2885.2
FALSE	High	Master Protein	Q99JI6	Ras-related protein Rap-1b OS=Mus musculus GN=Rap1b PE=1 SV=2	0	126.412	74	12	102	5	1	184	20.8	5.78	225.24	12	cell proliferation;regulation of biological process;response to stimulus	cytoplasm;cytosol;membrane	catalytic activity;nucleotide binding;protein binding	Pf00009, Pf00071, Pf08477	215449	ENSMUSG00000052681.8	10	Rap1b	Chemokine signaling pathway; Ras signaling pathway; Leukocyte transendothelial migration; Renal cell carcinoma; Neurotrophin signaling pathway; Long-term potentiation; Pancreatic secretion; Rap1 signaling pathway; cAMP signaling pathway; Platelet activation; Focal adhesion; MAPK signaling pathway	Signaling of Hepatocyte Growth Factor Receptor; Integrin-mediated Cell Adhesion; MAPK signaling pathway; Focal Adhesion; Chemokine signaling pathway	0	1.086	0.285482	0.995616	12.37	0.995	1.086	1.3	92.6	100.6	4.73	10.62	97.6	90.3	89.8	97.2	98.1	116.7	2132.3	1950.8	2090.4	2122.6	2118.7
FALSE	High	Master Protein	Q8BMJ2	Leucine--tRNA ligase, cytoplasmic OS=Mus musculus GN=Lars PE=1 SV=2	0	126.369	29	27	67	27	1	1178	134.1	7.05	144.01	27	cell communication;cell organization and biogenesis;metabolic process;regulation of biological process;response to stimulus;transport	cytoplasm;cytosol;endoplasmic reticulum;vacuole	catalytic activity;enzyme regulator activity;nucleotide binding	Pf00133, Pf01406, Pf08264, Pf09334	107045	ENSMUSG00000024493.8	18	Lars	Aminoacyl-tRNA biosynthesis		0	1.005	0.995122	0.999441	24.21	0.841	1.181	1.005	103.5	97.9	13.7	11.14	108.1	86.7	113.2	90.9	102.3	113.7	2660.5	1582.3	2189.5	2237.4	1868.2
FALSE	High	Master Protein	Q8CIN4	Serine/threonine-protein kinase PAK 2 OS=Mus musculus GN=Pak2 PE=1 SV=1	0	126.197	42	18	73	13	1	524	57.9	5.77	179.85	18	cell death;metabolic process;regulation of biological process;response to stimulus	cytoplasm;cytosol;membrane;nucleus	catalytic activity;enzyme regulator activity;nucleotide binding;protein binding;signal transducer activity	Pf00069, Pf00786, Pf07714, Pf14531	224105	ENSMUSG00000022781.8	16	Pak2	Regulation of actin cytoskeleton; Ras signaling pathway; ErbB signaling pathway; Renal cell carcinoma; Focal adhesion; MAPK signaling pathway; T cell receptor signaling pathway; Axon guidance	FAS pathway and Stress induction of HSP regulation; MAPK signaling pathway; Integrin-mediated Cell Adhesion; Regulation of Actin Cytoskeleton; Focal Adhesion	4	1.187	0.717895	0.995616	14.86	0.784	1.187	1.306	88.2	104.7	12.38	14.53	107.4	88.8	86	84.3	105.3	112.3	2841.6	2064.2	3092.3	2228.6	2450
FALSE	High	Master Protein	Q8BKC5	Importin-5 OS=Mus musculus GN=Ipo5 PE=1 SV=3	0	126.145	28	22	62	22	1	1097	123.5	4.93	160.62	22	regulation of biological process;response to stimulus;transport	cytoplasm;membrane;nucleus	protein binding;RNA binding;transporter activity	Pf02985, Pf12755, Pf13513, Pf13646	70572	ENSMUSG00000030662.9	14	Ipo5			0	1.031	0.585163	0.995616	11.86	0.949	1.123	1.031	91.9	103.2	9.29	12.09	92.9	93.1	108.8	88.1	104.5	112.2	2251.7	2150.9	2338.7	2136.2	2415.8
FALSE	High	Master Protein	Q9D0R2	Threonine--tRNA ligase, cytoplasmic OS=Mus musculus GN=Tars PE=1 SV=2	0	126.116	44	28	72	26	1	722	83.3	7.36	159.81	28	metabolic process	cytoplasm;cytoskeleton;cytosol	catalytic activity;nucleotide binding	Pf00587, Pf02824, Pf03129, Pf07973	110960	ENSMUSG00000022241.5	15	Tars	Aminoacyl-tRNA biosynthesis		2	1.097	0.639801	0.995616	6.69	0.899	1.097	1.147	98.5	106.1	2.84	13.91	99	97.2	102.7	89	106.6	117.8	2252.1	3106.1	3062	2024	3407.8
FALSE	High	Master Protein	A2A841	Protein 4.1 OS=Mus musculus GN=Epb41 PE=1 SV=1	0	126.102	28	22	80	1	1	869	97.2	5.49	159.2	22	cell organization and biogenesis;regulation of biological process	cytoplasm;cytoskeleton;cytosol;membrane;nucleus	protein binding;structural molecule activity	Pf00373, Pf04382, Pf05902, Pf08736, Pf09379, Pf09380	269587	ENSMUSG00000028906.16	4	Epb4.1; Epb41		Splicing factor NOVA regulated synaptic proteins	21	0.945	0.827799	0.995616	2.49	0.927	0.945	1.219	101.7	103.1	7.34	10.29	108.8	99.5	94.2	100.8	94	114.8	4645.7	2725.7	2505.1	4306.2	2575.1
FALSE	High	Master Protein	Q9EQH3	Vacuolar protein sorting-associated protein 35 OS=Mus musculus GN=Vps35 PE=1 SV=1	0	125.992	29	21	87	20	1	796	91.7	5.44	206.7	21	cell organization and biogenesis;metabolic process;regulation of biological process;transport	cytoplasm;cytosol;endosome;membrane;mitochondrion;vacuole	protein binding;transporter activity	Pf03635	65114	ENSMUSG00000031696.9	8	Vps35	Endocytosis		1	1.278	0.433974	0.995616	10.98	0.865	1.278	1.373	92.5	104	8.06	21.47	97.7	83.7	95.2	84.5	107	130.6	3083.9	2300.1	2236.2	2669.1	2939.2
FALSE	High	Master Protein	Q8BI84	Melanoma inhibitory activity protein 3 OS=Mus musculus GN=Mia3 PE=1 SV=2	0	125.961	17	28	64	16	1	1930	213.5	4.75	130.7	28	cell organization and biogenesis;cellular component movement;regulation of biological process;response to stimulus;transport	endoplasmic reticulum;membrane	protein binding;transporter activity	Pf02463, Pf05483, Pf05557, Pf05622, Pf06409, Pf07653, Pf10174, Pf11559, Pf13166, Pf13851	338366		1	Mia3			11	0.955	0.875081	0.995616	5.36	0.917	0.955	1.193	99.7	95.2	15.1	1.62	104	99.7	77.6	95.3	95.2	92.6	3035.4	3013	1499.8	2783.1	2876.6
FALSE	High	Master Protein	E9PUF7	Rho guanine nucleotide exchange factor 1 OS=Mus musculus GN=Arhgef1 PE=1 SV=1	0	125.912	30	24	79	24	1	976	108.6	6.09	163.42	24	regulation of biological process	cytoplasm;cytosol;membrane	enzyme regulator activity;protein binding;RNA binding	Pf00621, Pf09128	16801	ENSMUSG00000040940.18	7	Arhgef1		G13 Signaling Pathway; Regulation of Actin Cytoskeleton; G Protein Signaling Pathways	0	1.164	0.212227	0.995616	8.36	0.992	1.164	1.229	90.2	100.4	2.68	10.49	92.5	88.1	92.1	91.8	102.6	113.3	2588.5	2721.5	2242.1	2566.9	3167.3
FALSE	High	Master Protein	P62874	Guanine nucleotide-binding protein G(I)/G(S)/G(T) subunit beta-1 OS=Mus musculus GN=Gnb1 PE=1 SV=3	0	125.558	51	10	101	5	1	340	37.4	6	305.36	10	cell death;cell organization and biogenesis;cell proliferation;cellular homeostasis;regulation of biological process;response to stimulus	membrane	catalytic activity;protein binding;signal transducer activity	Pf00400	14688	ENSMUSG00000029064.15	4	Gnb1	Dopaminergic synapse; Serotonergic synapse; Morphine addiction; Olfactory transduction; Pathways in cancer; GABAergic synapse; Retrograde endocannabinoid signaling; Circadian entrainment; PI3K-Akt signaling pathway; Glutamatergic synapse; Ras signaling pathway; Cholinergic synapse; Phototransduction; Alcoholism; Chemokine signaling pathway	Focal Adhesion-PI3K-Akt-mTOR-signaling pathway; Estrogen signaling; Myometrial Relaxation and Contraction Pathways; Chemokine signaling pathway; Calcium Regulation in the Cardiac Cell; G Protein Signaling Pathways	1	1.139	0.601384	0.995616	14.18	0.863	1.248	1.139	94.3	100.1	13.84	8.03	105.5	79.8	93.9	91.1	99.6	107	1738.7	1089	1171.5	1500.2	1359.4
FALSE	High	Master Protein	P62715	Serine/threonine-protein phosphatase 2A catalytic subunit beta isoform OS=Mus musculus GN=Ppp2cb PE=1 SV=1	0	125.255	56	12	88	1	1	309	35.6	5.43	254.93	12	cell organization and biogenesis;metabolic process;regulation of biological process;response to stimulus	chromosome;cytoplasm;cytoskeleton;cytosol;nucleus	catalytic activity;metal ion binding;protein binding	Pf00149	19053	ENSMUSG00000009630.10	8	Ppp2cb	PI3K-Akt signaling pathway; Sphingolipid signaling pathway; mRNA surveillance pathway; Adrenergic signaling in cardiomyocytes; TGF-beta signaling pathway; Hippo signaling pathway; AMPK signaling pathway; Chagas disease (American trypanosomiasis); Hepatitis C; Long-term depression; Oocyte meiosis; Tight junction; Dopaminergic synapse	Focal Adhesion-PI3K-Akt-mTOR-signaling pathway; Wnt Signaling Pathway and Pluripotency; IL-6 signaling Pathway; Exercise-induced Circadian Regulation; Exercise-induced Circadian Regulation; Glycogen Metabolism	0	1.395	0.453708	0.995616	26.99	0.798	1.395	1.649	77.6	108.2	19.29	19.53	104.6	76.7	75.4	83.5	107.1	124.3	689.7	315.5	349	550.3	440.1
FALSE	High	Master Protein	F8VQ28	Paxillin OS=Mus musculus GN=Pxn PE=1 SV=1	0	125.149	51	20	80	20	1	591	64.5	6.02	156.05	20	cell organization and biogenesis;cellular component movement;metabolic process;regulation of biological process;response to stimulus	cytoplasm;cytoskeleton;cytosol;membrane	metal ion binding;protein binding;structural molecule activity	Pf00412, Pf03535	19303	ENSMUSG00000029528.18	5	Pxn	Bacterial invasion of epithelial cells; VEGF signaling pathway; Proteoglycans in cancer; Leukocyte transendothelial migration; Focal adhesion; Regulation of actin cytoskeleton; Viral carcinogenesis; Chemokine signaling pathway	Chemokine signaling pathway; Regulation of Actin Cytoskeleton; IL-3 Signaling Pathway; Focal Adhesion; EGFR1 Signaling Pathway; IL-6 signaling Pathway; Signaling of Hepatocyte Growth Factor Receptor; Integrin-mediated Cell Adhesion	0	1.217	0.590611	0.995616	11.96	0.823	1.217	1.315	84.6	99	19.86	6.64	105.9	81.7	72.6	87.2	99.4	95.5	3215.6	2628.1	2216.8	2647	3199
FALSE	High	Master Protein	Q91ZJ5	UTP--glucose-1-phosphate uridylyltransferase OS=Mus musculus GN=Ugp2 PE=1 SV=3	0	125.042	41	18	69	18	1	508	56.9	7.61	135.14	18	metabolic process	cytoplasm;nucleus	catalytic activity;metal ion binding;nucleotide binding;protein binding	Pf01704	216558	ENSMUSG00000001891.16	11	Ugp2	Amino sugar and nucleotide sugar metabolism; Pentose and glucuronate interconversions; Galactose metabolism; Starch and sucrose metabolism; Metabolic pathways	Glucuronidation; Exercise-induced Circadian Regulation; Exercise-induced Circadian Regulation; Glycogen Metabolism	0	1.047	0.791648	0.995616	18.69	1.047	1.179	0.703	101.8	103	18.58	11.79	94.5	97.8	130.7	99	115.3	91.9	1275.9	2023.6	3591.3	1336.1	2386.2
FALSE	High	Master Protein	P37804	Transgelin OS=Mus musculus GN=Tagln PE=1 SV=3	0	124.546	63	14	142	14	1	201	22.6	8.81	279.72	14	cell differentiation;cell organization and biogenesis	cytoplasm	protein binding	Pf00307, Pf00402	21345	ENSMUSG00000032085.5	9	Tagln			0	0.821	0.0771623	0.995616	7.57	0.821	0.883	0.706	112.5	92.4	3.74	7.62	114	110.1	118.6	93.6	97.2	83.7	6611	8195.8	9078.1	5427.2	7238.1
FALSE	High	Master Protein	Q921H8	3-ketoacyl-CoA thiolase A, peroxisomal OS=Mus musculus GN=Acaa1a PE=1 SV=1	0	124.348	48	14	68	14	1	424	43.9	8.44	179.99	14	metabolic process	membrane;mitochondrion	catalytic activity	Pf00108, Pf02803, Pf08541	113868	ENSMUSG00000036138.16	9	Acaa1a	Valine, leucine and isoleucine degradation; alpha-Linolenic acid metabolism; PPAR signaling pathway; Peroxisome; Metabolic pathways; Fatty acid metabolism; Biosynthesis of unsaturated fatty acids; Fatty acid degradation	PPAR signaling pathway	0	1.226	0.413022	0.995616	0.93	0.905	1.234	1.226	93.1	105.2	11.74	8.06	106.3	84.4	92.2	96.2	104.1	113	3333.7	2078.9	2817.1	3017.9	2564.6
FALSE	High	Master Protein	F6VSK8	Integrin alpha-6 (Fragment) OS=Mus musculus GN=Itga6 PE=1 SV=1	0	124.345	34	17	58	1	1	667	75	8.62	153.45	17	regulation of biological process;response to stimulus	membrane		Pf00357, Pf01839, Pf08441		ENSMUSG00000027111.15	2				0	1.156			0	1.156			90.2	104.3			270.6			312.9			88			101.7
FALSE	High	Master Protein	A0A0R4IZY0	Thimet oligopeptidase OS=Mus musculus GN=Thop1 PE=1 SV=1	0	124.015	42	26	80	26	1	687	78	5.99	164.09	26	metabolic process;regulation of biological process;response to stimulus	cytoplasm	catalytic activity;metal ion binding	Pf01432	50492	ENSMUSG00000004929.12	10	Thop1	African trypanosomiasis; Renin-angiotensin system		0	0.947	0.489303	0.995616	17.62	0.78	1.072	0.947	104.9	99.3	5.17	11.31	107.3	97.3	105.6	83.7	104.3	99.9	2861.7	2474.5	3127.2	2232.6	2653.4
FALSE	High	Master Protein	P06745	Glucose-6-phosphate isomerase OS=Mus musculus GN=Gpi PE=1 SV=4	0	123.613	28	14	101	14	1	558	62.7	8.13	237.66	14	metabolic process;regulation of biological process;response to stimulus	cytoplasm;cytosol;extracellular;membrane	catalytic activity;protein binding	Pf00342	14751	ENSMUSG00000036427.5	7	Gpi1	Carbon metabolism; Metabolic pathways; Glycolysis / Gluconeogenesis; Amino sugar and nucleotide sugar metabolism; Pentose phosphate pathway; Starch and sucrose metabolism	Glycolysis and Gluconeogenesis	0	0.967	0.631576	0.995616	13.88	1.074	0.967	0.87	109.3	105.6	12.52	2.08	97.9	109.3	125.5	105.1	105.6	109.2	3669.1	6321.8	5419.4	3939.2	6111.8
FALSE	High	Master Protein	Q9D154	Leukocyte elastase inhibitor A OS=Mus musculus GN=Serpinb1a PE=1 SV=1	0	123.271	48	21	80	21	1	379	42.5	6.21	152.6	21	regulation of biological process	cytoplasm;membrane	enzyme regulator activity	Pf00079	66222	ENSMUSG00000044734.15	13	Serpinb1a	Amoebiasis		0	0.936	0.185767	0.995616	5.78	0.936	0.995	0.894	102.4	98.5	5.77	5.09	100.7	104.8	112.8	94.3	104.3	100.8	2949.4	2882.8	3833.7	2760.4	2867.3
FALSE	High	Master Protein	P11087	Collagen alpha-1(I) chain OS=Mus musculus GN=Col1a1 PE=1 SV=4	0	123.119	22	23	146	23	1	1453	137.9	5.85	268.29	23	cell communication;cell differentiation;cell organization and biogenesis;metabolic process;regulation of biological process;response to stimulus;transport	cytoplasm;endoplasmic reticulum;extracellular;Golgi	metal ion binding;protein binding;structural molecule activity	Pf00093, Pf01391, Pf01410	12842	ENSMUSG00000001506.10	11	Col1a1	ECM-receptor interaction; AGE-RAGE signaling pathway in diabetic complications; Amoebiasis; Platelet activation; Focal adhesion; PI3K-Akt signaling pathway; Proteoglycans in cancer; Protein digestion and absorption	Focal Adhesion-PI3K-Akt-mTOR-signaling pathway; Osteoblast; Dysregulated miRNA Targeting in Insulin/PI3K-AKT Signaling; Inflammatory Response Pathway; Focal Adhesion	0	1.947	0.639684	0.995616	38.04	2.447	1.947	0.482	63.2	103.4	66.68	33.72	58.9	49.5	155.4	144.2	96.3	74.9	2634.2	2307.3	5654.1	6445.9	4493.2
FALSE	High	Master Protein	P62631	Elongation factor 1-alpha 2 OS=Mus musculus GN=Eef1a2 PE=1 SV=1	0	122.974	42	16	91	6	1	463	50.4	9.03	219.61	16	metabolic process;regulation of biological process;response to stimulus	cytoplasm;nucleus	catalytic activity;nucleotide binding;protein binding;RNA binding	Pf00009, Pf03143, Pf03144	13628	ENSMUSG00000016349.10	2	Eef1a2	Legionellosis; RNA transport	Translation Factors	0	0.514	0.601012	0.995616	18.69	2.264	0.514	0.268	180.3	92.6	41.91	59.29	76.4	182.4	185.3	173	93.6	49.7	519.7	1610.6	2007.5	1176.7	827.1
FALSE	High	Master Protein	O54890	Integrin beta-3 OS=Mus musculus GN=Itgb3 PE=1 SV=2	0	122.797	38	22	64	22	1	787	86.7	5.24	129.39	22	cell growth;cell organization and biogenesis;cellular component movement;cellular homeostasis;regulation of biological process;response to stimulus	cell surface;membrane;nucleus	catalytic activity;protein binding;receptor activity	Pf00362, Pf07965, Pf08725	16416	ENSMUSG00000020689.4	11	Itgb3	Hematopoietic cell lineage; Proteoglycans in cancer; Platelet activation; Hypertrophic cardiomyopathy (HCM); ECM-receptor interaction; Osteoclast differentiation; Arrhythmogenic right ventricular cardiomyopathy (ARVC); Thyroid hormone signaling pathway; Regulation of actin cytoskeleton; Phagosome; Dilated cardiomyopathy; PI3K-Akt signaling pathway; Focal adhesion; Rap1 signaling pathway; MicroRNA…	Primary Focal Segmental Glomerulosclerosis FSGS; Osteoclast; Integrin-mediated Cell Adhesion; Focal Adhesion-PI3K-Akt-mTOR-signaling pathway; Focal Adhesion	0	1.028	0.822653	0.995616	35.36	1.415	0.783	1.028	103.7	106.7	13.92	15.4	87.1	115.3	103.7	123.2	90.3	106.7	2633.2	2602.7	2353.1	3725.6	2038.4
FALSE	High	Master Protein	Q6P8J7	Creatine kinase S-type, mitochondrial OS=Mus musculus GN=Ckmt2 PE=1 SV=1	0	122.671	43	15	86	13	1	419	47.4	8.4	217.4	15	metabolic process	membrane;mitochondrion	catalytic activity;nucleotide binding	Pf00217, Pf02807	76722	ENSMUSG00000021622.3	13	Ckmt2	Arginine and proline metabolism; Metabolic pathways		2	0.664	0.792104	0.995616	12.9	1.965	0.664	0.533	131.5	99.2	27.09	44.6	84.6	148.1	130.3	166.2	98.3	69.4	3490.5	5317	2859.6	6857.7	3530.1
FALSE	High	Master Protein	P29341	Polyadenylate-binding protein 1 OS=Mus musculus GN=Pabpc1 PE=1 SV=2	0	122.655	28	19	81	12	1	636	70.6	9.5	184.93	19	metabolic process;regulation of biological process	cytoplasm;cytosol;membrane;nucleus;spliceosomal complex	nucleotide binding;protein binding;RNA binding	Pf00076, Pf00658, Pf13893, Pf14259	18458	ENSMUSG00000022283.14	15	Pabpc1	RNA degradation; RNA transport; mRNA surveillance pathway	mRNA processing; Translation Factors	6	1.097	0.826341	0.995616	6.87	0.852	1.148	1.097	92.4	100.2	7.92	8.52	104.4	91.8	90.8	88.9	105.4	99.6	2612.4	2987.9	3391.9	2224.5	3429.2
FALSE	High	Master Protein	S4R1S4	Receptor-type tyrosine-protein phosphatase C OS=Mus musculus GN=Ptprc PE=1 SV=1	0	122.581	21	23	71	23	1	1293	144.7	5.94	156.91	23	cell differentiation;cell proliferation;cellular homeostasis;defense response;metabolic process;regulation of biological process;response to stimulus;transport	cell surface;membrane	catalytic activity;protein binding	Pf00041, Pf00102, Pf12453, Pf12567	19264	ENSMUSG00000026395.16	1	Ptprc	Cell adhesion molecules (CAMs); T cell receptor signaling pathway; Fc gamma R-mediated phagocytosis; Primary immunodeficiency	EPO Receptor Signaling	0	1.136	0.0315083	0.995616	4.57	1.136	1.198	1.101	89.9	102.1	8.62	4.46	88.9	81.1	96.4	101.1	97.2	106.2	2574.1	2195.2	2525.3	2925	2629.7
FALSE	High	Master Protein	O54774	AP-3 complex subunit delta-1 OS=Mus musculus GN=Ap3d1 PE=1 SV=1	0	122.526	25	24	58	24	1	1199	135	7.37	127.97	24	cell organization and biogenesis;cellular component movement;regulation of biological process;transport	cytoplasm;Golgi;membrane		Pf01602, Pf06375	11776	ENSMUSG00000020198.8	10	Ap3d1	Lysosome		0	1.154	0.552584	0.995616	18.56	0.863	1.154	1.298	91.2	105.2	6.98	14.23	102.2	91	90.7	88.3	104.9	117.7	2384.7	2337.5	1432.2	2059.1	2696.8
FALSE	High	Master Protein	Q6P9Q4	FH1/FH2 domain-containing protein 1 OS=Mus musculus GN=Fhod1 PE=1 SV=3	0	122.507	25	23	81	23	1	1197	129.5	6.28	168.35	23	regulation of biological process	cytoplasm;cytoskeleton;cytosol;membrane;nucleus	protein binding	Pf02181	234686	ENSMUSG00000014778.10	8	Fhod1			0	1.217	0.247391	0.995616	17.48	0.973	1.217	1.361	91.3	103.2	5.83	15.04	96.8	86.2	92.8	94.2	104.9	126.3	3001.3	2039.9	3399.3	2921.3	2483.4
FALSE	High	Master Protein	P50580	Proliferation-associated protein 2G4 OS=Mus musculus GN=Pa2g4 PE=1 SV=3	0	122.455	49	18	83	18	1	394	43.7	6.86	210.5	18	metabolic process;regulation of biological process	cytoplasm;membrane;nucleus	DNA binding;protein binding;RNA binding	Pf00557	18813	ENSMUSG00000025364.13	10	Pa2g4			0	1.181	0.577472	0.995616	7.32	0.858	1.239	1.181	92.4	101.6	8.48	13.63	100.3	84.8	95.6	86.1	105.1	113	4572.4	3061.7	4029.4	3924.2	3794.2
FALSE	High	Master Protein	F8VPM7	ELKS/Rab6-interacting/CAST family member 1 OS=Mus musculus GN=Erc1 PE=1 SV=1	0	122.307	29	28	69	28	1	1120	128.3	5.91	127.36	28	metabolic process;regulation of biological process;transport	cytoplasm;endoplasmic reticulum;Golgi;membrane	protein binding	Pf04156, Pf05529, Pf05557, Pf05622, Pf09457, Pf09726, Pf10174, Pf12128, Pf13166	111173	ENSMUSG00000030172.15	6	Erc1			0	0.948	0.739994	0.995616	21.49	0.795	0.948	1.168	96.7	91.7	15.93	3.21	109.8	96.7	79.5	87.3	91.7	92.8	2472	1966.5	1193.6	1966.4	1864.9
FALSE	High	Master Protein	O55222	Integrin-linked protein kinase OS=Mus musculus GN=Ilk PE=1 SV=2	0	122.192	48	16	105	16	1	452	51.3	8.07	195.76	16	cell organization and biogenesis;cellular component movement;metabolic process;regulation of biological process;response to stimulus	cytoplasm;cytosol;membrane	catalytic activity;nucleotide binding;protein binding;signal transducer activity	Pf00023, Pf00069, Pf07714, Pf12796, Pf13606, Pf13637, Pf13857	16202	ENSMUSG00000030890.16	7	Ilk	Endometrial cancer; PPAR signaling pathway; Axon guidance; Focal adhesion; Bacterial invasion of epithelial cells	Factors and pathways affecting insulin-like growth factor (IGF1)-Akt signaling; PPAR signaling pathway; Eukaryotic Transcription Initiation; Integrin-mediated Cell Adhesion; Primary Focal Segmental Glomerulosclerosis FSGS; Estrogen signaling; Focal Adhesion	0	1.171	0.366681	0.995616	5.66	0.934	1.171	1.216	94.2	98	7.4	14.58	96.8	86	98.9	90.5	100.7	120.2	4488.5	3459.3	2870.1	4194	4051.1
FALSE	High	Master Protein	Q811D0	Disks large homolog 1 OS=Mus musculus GN=Dlg1 PE=1 SV=1	0	121.969	31	21	68	20	1	905	100.1	5.8	162.16	21	cell communication;cell organization and biogenesis;cell proliferation;metabolic process;regulation of biological process;response to stimulus	cytoplasm;cytosol;endoplasmic reticulum;Golgi;membrane;nucleus	catalytic activity;protein binding;structural molecule activity	Pf00018, Pf00595, Pf00625, Pf07653, Pf09058, Pf10600, Pf10608	13383	ENSMUSG00000022770.16	16	Dlg1	Viral carcinogenesis; Hippo signaling pathway; HTLV-I infection; T cell receptor signaling pathway	Wnt Signaling Pathway NetPath	1	1.072	0.627454	0.995616	17.85	0.897	1.072	1.201	93.6	99	12.15	3.2	104.4	92.9	81.8	93.7	99.6	98.3	2037.2	3545.6	1975.4	1827.9	3801.4
FALSE	High	Master Protein	Q9WV91	Prostaglandin F2 receptor negative regulator OS=Mus musculus GN=Ptgfrn PE=1 SV=2	0	121.857	29	21	72	21	1	879	98.7	6.61	159.82	21	cell organization and biogenesis	cell surface;endoplasmic reticulum;Golgi;membrane	protein binding	Pf07679	19221	ENSMUSG00000027864.9	3	Ptgfrn			0	1.136	0.0705424	0.995616	6.23	1.088	1.136	1.248	89.8	100.8	3.61	7.25	92.6	86.2	89.8	100.8	97.9	112.1	3176.1	1767.8	1533.9	3456	2008.1
FALSE	High	Master Protein	P32261	Antithrombin-III OS=Mus musculus GN=Serpinc1 PE=1 SV=1	0	121.668	46	20	70	20	1	465	52	6.46	152.29	20	coagulation;defense response;regulation of biological process;response to stimulus;transport	extracellular	enzyme regulator activity;protein binding	Pf00079	11905	ENSMUSG00000026715.12	1	Serpinc1	Complement and coagulation cascades	Complement and Coagulation Cascades	0	0.807	0.883763	0.995616	0.17	0.807	0.805	1.404	114.2	92.2	24.86	4.85	116.6	116.8	72.8	94	94.1	102.2	2044.2	3386.3	3100.5	1648.9	2726.7
FALSE	High	Master Protein	P97449	Aminopeptidase N OS=Mus musculus GN=Anpep PE=1 SV=4	0	121.663	25	19	69	19	1	966	109.6	5.9	181.31	19	cell communication;cell differentiation;development;metabolic process;regulation of biological process;response to stimulus	cytoplasm;membrane;nucleus;organelle lumen	catalytic activity;metal ion binding	Pf01433, Pf11838, Pf13485	16790	ENSMUSG00000039062.15	7	Anpep	Glutathione metabolism; Renin-angiotensin system; Hematopoietic cell lineage; Metabolic pathways	Glutathione and one carbon metabolism; Glutathione metabolism	0	0.946	0.724198	0.995616	13.99	1.128	0.846	0.946	99.3	93.9	7.07	7.52	91.7	105.7	99.3	103.5	89.4	93.9	2704.1	2486.7	2764.1	3051.4	2103.9
FALSE	High	Master Protein	Q99KH8	Serine/threonine-protein kinase 24 OS=Mus musculus GN=Stk24 PE=1 SV=1	0	121.511	44	16	64	9	1	431	47.9	5.43	136.44	16	cell communication;cell death;metabolic process;regulation of biological process;response to stimulus	cytoplasm;cytosol;membrane;nucleus	catalytic activity;metal ion binding;nucleotide binding;protein binding;signal transducer activity	Pf00069, Pf06840, Pf07714	223255	ENSMUSG00000063410.7	14	Stk24			8	1.291	0.615161	0.995616	3.37	0.789	1.32	1.291	86.3	104	14.39	15.41	105.1	79.6	87.3	83	105.1	112.7	3527.5	2156.8	2245.2	2784.9	2847.4
FALSE	High	Master Protein	Q91W50	Cold shock domain-containing protein E1 OS=Mus musculus GN=Csde1 PE=1 SV=1	0	121.401	33	27	71	27	1	798	88.7	6.37	146.6	27	metabolic process;regulation of biological process	cytoplasm;cytosol;Golgi;membrane	DNA binding;RNA binding	Pf00313, Pf12901	229663	ENSMUSG00000068823.10	3	Csde1		mRNA processing	0	1.143	0.734136	0.995616	13.36	0.816	1.143	1.246	90.5	102.9	13.89	8.83	107.2	89.9	82	87.6	102.7	102.2	2843.9	2317.5	2939.1	2321.7	2649.2
FALSE	High	Master Protein	P60122	RuvB-like 1 OS=Mus musculus GN=Ruvbl1 PE=1 SV=1	0	121.365	45	16	59	16	1	456	50.2	6.42	169.51	16	cell division;cell organization and biogenesis;metabolic process;regulation of biological process;response to stimulus	cytosol;nucleus	catalytic activity;nucleotide binding;protein binding	Pf00004, Pf01078, Pf01695, Pf05496, Pf06068, Pf06414, Pf07726, Pf13191, Pf13238, Pf13245, Pf13481	56505	ENSMUSG00000030079.15	6	Ruvbl1	Wnt signaling pathway	Wnt Signaling Pathway NetPath	0	1.138	0.924553	0.995616	6.27	0.702	1.186	1.138	93.2	103.4	17.13	12.44	119.7	87.4	93.4	84	103.7	106.3	2490.5	2720.9	2116.4	1748.1	3227.2
FALSE	High	Master Protein	Q60668	Heterogeneous nuclear ribonucleoprotein D0 OS=Mus musculus GN=Hnrnpd PE=1 SV=2	0	121.329	37	13	92	2	1	355	38.3	7.81	206.76	13	cell organization and biogenesis;metabolic process;regulation of biological process;response to stimulus	cytoplasm;cytosol;nucleus	DNA binding;nucleotide binding;protein binding;RNA binding	Pf00076, Pf13893, Pf14259	11991	ENSMUSG00000000568.15	5	Hnrnpd		mRNA processing	16	1.184	0.714692	0.995616	2.65	0.821	1.184	1.205	83.5	97.4	14.37	7.81	105.7	82.5	83.8	86.8	97.7	100.9	5821.2	5014.6	3206.7	4778.8	5936.6
FALSE	High	Master Protein	Q8K4G1	Latent-transforming growth factor beta-binding protein 4 OS=Mus musculus GN=Ltbp4 PE=1 SV=2	0	121.263	18	20	75	1	1	1666	178.5	5.47	177.36	20	regulation of biological process;response to stimulus;transport	extracellular	metal ion binding;protein binding	Pf00683, Pf07645, Pf12662, Pf12947	108075	ENSMUSG00000040488.17	7	Ltbp4			18	0.961	0.63224	0.995616	17.45	1.092	0.839	0.961	99.9	98.8	12.33	9.92	96.6	113.9	90	105.5	95.5	86.5	3057.4	2492.3	2012.7	3338.6	2089.8
FALSE	High	Master Protein	P70296	Phosphatidylethanolamine-binding protein 1 OS=Mus musculus GN=Pebp1 PE=1 SV=3	0	121.249	75	10	99	10	1	187	20.8	5.4	227.52	10	metabolic process;regulation of biological process;response to stimulus	cell surface;cytoplasm;endoplasmic reticulum;Golgi;membrane;mitochondrion;nucleus	enzyme regulator activity;nucleotide binding;protein binding;RNA binding	Pf01161	23980	ENSMUSG00000032959.12	5	Pebp1		EGFR1 Signaling Pathway; TNF-alpha NF-kB Signaling Pathway	0	1.107	0.916464	0.995616	5.08	0.819	1.107	1.145	95.9	106.2	4.84	13.15	105.4	97.3	96.9	86.3	107.7	111	3802.3	4383.6	3366.1	3113.6	4854.5
FALSE	High	Master Protein	E9Q3L2	Phosphatidylinositol 4-kinase alpha OS=Mus musculus GN=Pi4ka PE=1 SV=2	0	121.223	18	30	58	30	1	2105	236.9	7.06	122.92	30	cell organization and biogenesis;metabolic process;regulation of biological process;response to stimulus	cytoplasm;membrane	catalytic activity;nucleotide binding;protein binding	Pf00454, Pf00613	224020		16	Pi4ka	Metabolic pathways; Inositol phosphate metabolism; Phosphatidylinositol signaling system		0	1.145	0.246283	0.995616	5.75	0.98	1.145	1.189	95.2	97.9	6.29	10.74	97.5	87.7	98.3	95.6	100.4	116.9	3757.5	1349.4	712.6	3681.8	1544.9
FALSE	High	Master Protein	Q8BZF8	Phosphoglucomutase-like protein 5 OS=Mus musculus GN=Pgm5 PE=1 SV=2	0	121.2	40	20	86	19	1	567	62.2	7.18	168.08	20	metabolic process	cytoplasm;cytoskeleton;cytosol;membrane	catalytic activity;metal ion binding;protein binding	Pf02878, Pf02879, Pf02880	226041	ENSMUSG00000041731.13	19	Pgm5		Glucuronidation	1	1.012	0.540108	0.995616	1.71	1.024	1.012	0.833	100.8	102	11.15	0.79	99.7	100.8	120.9	102.1	102	100.7	2430.5	3882.8	3554.9	2488.5	3930.3
FALSE	High	Master Protein	P16332	Methylmalonyl-CoA mutase, mitochondrial OS=Mus musculus GN=Mut PE=1 SV=2	0	121.145	34	20	65	20	1	748	82.8	6.89	147.05	20	metabolic process	mitochondrion;organelle lumen	catalytic activity;metal ion binding	Pf01642, Pf02310	17850	ENSMUSG00000023921.8	17	Mut	Propanoate metabolism; Glyoxylate and dicarboxylate metabolism; Valine, leucine and isoleucine degradation; Carbon metabolism; Metabolic pathways		0	1.089	0.272405	0.995616	13.94	1.089	0.986	1.194	99.9	108.3	1.67	8.28	100.6	103.7	101	109.6	102.3	120.5	2867.2	2634.1	2424.1	3121.2	2597.8
FALSE	High	Master Protein	O35074	Prostacyclin synthase OS=Mus musculus GN=Ptgis PE=1 SV=1	0	121.078	46	19	82	19	1	501	57	6.73	179.3	19	metabolic process;regulation of biological process;response to stimulus	cytoplasm;endoplasmic reticulum;membrane;nucleus	catalytic activity;metal ion binding	Pf00067	19223	ENSMUSG00000017969.13	2	Ptgis	Metabolic pathways; Arachidonic acid metabolism	Folic Acid Network; Adipogenesis genes; Eicosanoid Synthesis; Selenium Micronutrient Network; Prostaglandin Synthesis and Regulation	0	1.119	0.0363238	0.995616	2.92	1.119	1.141	1.066	95.4	106.7	7.25	3.7	96	93	106.6	107.4	106.1	113.7	3202.6	2554.6	2252.9	3583.3	2914.7
FALSE	High	Master Protein	Q9R1Z8	Vinexin OS=Mus musculus GN=Sorbs3 PE=1 SV=1	0	120.997	24	17	94	17	1	733	82.3	9.2	191.77	17	cell organization and biogenesis;regulation of biological process	cytoplasm;cytoskeleton;nucleus	protein binding	Pf00018, Pf02208, Pf07653, Pf14604	20410	ENSMUSG00000022091.5	14	Sorbs3			0	1.211	0.663659	0.995616	21.19	0.777	1.211	1.384	83.3	96.3	24.3	7.65	109.2	81.5	68.1	84.9	98.8	94.3	3279.6	2900.4	2717.1	2548.4	3512.7
FALSE	High	Master Protein	Q99K41	EMILIN-1 OS=Mus musculus GN=Emilin1 PE=1 SV=1	0	120.669	22	18	93	18	1	1017	107.5	5.3	222.64	18	cell organization and biogenesis;cellular component movement;regulation of biological process	extracellular	protein binding;structural molecule activity	Pf00386, Pf07546	100952	ENSMUSG00000029163.9	5	Emilin1			0	1.058	0.329326	0.995616	8.76	1.058	0.995	1.317	93.8	95.8	14.64	2.11	93.1	95.2	72.2	98.4	94.8	95.1	2478.7	2037.6	1865.7	2621.5	2027.6
FALSE	High	Master Protein	P80317	T-complex protein 1 subunit zeta OS=Mus musculus GN=Cct6a PE=1 SV=3	0	120.541	41	20	70	20	1	531	58	7.08	153.93	20	metabolic process;regulation of biological process;transport	cytoplasm;cytosol;membrane	nucleotide binding;protein binding;RNA binding	Pf00118, Pf05504	12466		5	Cct6a			0	1.165	0.55031	0.995616	17.04	0.86	1.299	1.165	94.7	104.5	9.34	15.08	99	83.5	98.2	85.1	108.4	114.4	2524.5	1589.1	2032.3	2171.2	2064.1
FALSE	High	Master Protein	Q5RKN9	Capping protein (Actin filament) muscle Z-line, alpha 1 OS=Mus musculus GN=Capza1 PE=1 SV=1	0	120.267	58	11	67	8	1	286	32.9	5.55	214.26	11	cell organization and biogenesis;regulation of biological process	cytoplasm;cytoskeleton;membrane	protein binding	Pf01267	12340	ENSMUSG00000070372.11	3	Capza1	Endocytosis		0	1.16	0.198211	0.995616	18.63	1.014	1.16	1.333	88.7	102.8	6.48	7.16	93.8	88.7	82.3	95.1	102.8	109.7	2005.4	1739.8	2055.7	2033.4	2017.6
[truncated: 6,718 more rows]
[truncated: 8 more columns]
