# Supplementary material for: TMT-Based Quantitative Proteomics Analysis Reveals Airborne PM2.5-Induced Pulmonary Fibrosis
Source: Int J Environ Res Public Health. 2018 Dec 31;16(1):98. doi: 10.3390/ijerph16010098 (PMC6339163; doi:10.3390/ijerph16010098)
Supplement: Supplementary file 1 [file ijerph-16-00098-s001.zip › Supplementary fiels/supplementary table 3.xlsx]

## Sheet: Sheet1
Table S3: Differentially expressed proteins regulated by particulate matter (PM2.5)
Accession	Gene	Description	Average	p-value
Q64524	Hist2h2be	Histone H2B type 2-E OS=Mus musculus GN=Hist2h2be PE=1 SV=3	2.12979	0.0140298
Q8R1S0	Coq6	Ubiquinone biosynthesis monooxygenase COQ6, mitochondrial OS=Mus musculus GN=Coq6 PE=1 SV=3	1.61867	0.00087091
P61148	Fgf1	Fibroblast growth factor 1 OS=Mus musculus GN=Fgf1 PE=1 SV=1	1.55771	0.0336687
E0CZB3	Ubl5	Ubiquitin-like protein 5 OS=Mus musculus GN=Ubl5 PE=1 SV=1	1.43721	0.0304228
P41245	Mmp9	Matrix metalloproteinase-9 OS=Mus musculus GN=Mmp9 PE=1 SV=2	1.43446	0.0472322
Q8BJU2	Tspan9	Tetraspanin-9 OS=Mus musculus GN=Tspan9 PE=1 SV=1	1.43163	0.010472
Q08857	Cd36	Platelet glycoprotein 4 OS=Mus musculus GN=Cd36 PE=1 SV=2	1.42809	0.0373475
Q62283	Tspan7	Tetraspanin-7 OS=Mus musculus GN=Tspan7 PE=1 SV=2	1.41895	0.0457114
Q8VCP9	Clec14a	C-type lectin domain family 14 member A OS=Mus musculus GN=Clec14a PE=1 SV=2	1.41433	0.00380857
P11247	Mpo	Myeloperoxidase OS=Mus musculus GN=Mpo PE=1 SV=2	1.39117	0.00733382
O70421	Fzd1	Frizzled-1 OS=Mus musculus GN=Fzd1 PE=2 SV=3	1.37108	0.0467881
Q3UTJ7	Egfl7	Epidermal growth factor-like protein 7 OS=Mus musculus GN=Egfl7 PE=1 SV=1	1.36541	0.0423674
Q9QZR9	Col4a4	Collagen alpha-4(IV) chain OS=Mus musculus GN=Col4a4 PE=2 SV=1	1.36155	0.0189288
Q9DCD2	Xab2	Pre-mRNA-splicing factor SYF1 OS=Mus musculus GN=Xab2 PE=1 SV=1	1.35954	0.0476103
Q9ERD7	Tubb3	Tubulin beta-3 chain OS=Mus musculus GN=Tubb3 PE=1 SV=1	1.33946	0.0425054
P08122	Col4a2	Collagen alpha-2(IV) chain OS=Mus musculus GN=Col4a2 PE=1 SV=4	1.319	0.00573368
P02463	Col4a1	Collagen alpha-1(IV) chain OS=Mus musculus GN=Col4a1 PE=1 SV=4	1.31277	0.0071459
Q9WUR0	Tinag	Tubulo-interstitial nephritis antigen OS=Mus musculus GN=Tinag PE=1 SV=1	1.30703	0.028452
Q9JMA9	Slc6a14	Sodium- and chloride-dependent neutral and basic amino acid transporter B(0+) OS=Mus musculus GN=Slc6a14 PE=1 SV=1	1.30689	0.00480346
Q61093	Cybb	Cytochrome b-245 heavy chain OS=Mus musculus GN=Cybb PE=1 SV=1	1.30643	0.000289393
Q9Z0F8	Adam17	Disintegrin and metalloproteinase domain-containing protein 17 OS=Mus musculus GN=Adam17 PE=1 SV=3	1.3017	0.0340619
Q99KN1	Arrdc1	Arrestin domain-containing protein 1 OS=Mus musculus GN=Arrdc1 PE=1 SV=2	1.29925	0.0251009
Q9JHK4	Rabggta	Geranylgeranyl transferase type-2 subunit alpha OS=Mus musculus GN=Rabggta PE=1 SV=1	1.29879	0.0237023
Q3UBG2	Pid1	PTB-containing, cubilin and LRP1-interacting protein OS=Mus musculus GN=Pid1 PE=1 SV=2	1.29798	0.0363993
Q9R0P9	Uchl1	Ubiquitin carboxyl-terminal hydrolase isozyme L1 OS=Mus musculus GN=Uchl1 PE=1 SV=1	0.745305	0.035345
O88935	Syn1	Synapsin-1 OS=Mus musculus GN=Syn1 PE=1 SV=2	0.723238	0.0281529
E9QMB7	Naa30	N-alpha-acetyltransferase 30 OS=Mus musculus GN=Naa30 PE=1 SV=1	0.678287	0.0299814
Q8C196	Cps1	Carbamoyl-phosphate synthase [ammonia], mitochondrial OS=Mus musculus GN=Cps1 PE=1 SV=2	0.665175	0.016427
Q6ZQ73	Cand2	Cullin-associated NEDD8-dissociated protein 2 OS=Mus musculus GN=Cand2 PE=1 SV=2	0.658181	0.0153783
P20852	Cyp2a5	Cytochrome P450 2A5 OS=Mus musculus GN=Cyp2a5 PE=2 SV=1	0.547732	0.0036344
Q61114	Bpifb1	BPI fold-containing family B member 1 OS=Mus musculus GN=Bpifb1 PE=2 SV=4	0.530703	0.00568934
Q9D6P8	Calml3	Calmodulin-like protein 3 OS=Mus musculus GN=Calml3 PE=2 SV=1	0.50354	0.0421565
